# Supplementary material for: A daily diary study on maladaptive daydreaming, mind wandering, and sleep disturbances: Examining within-person and between-persons relations
Source: PLoS One. 2019 Nov 27;14(11):e0225529. doi: 10.1371/journal.pone.0225529 (PMC6880993; doi:10.1371/journal.pone.0225529)
Supplement: S2 File — (CSV) [file pone.0225529.s002.csv]

ID	studyday	Agebinned	SES_Ladder	GENDER	Control_day	error_control	controlitemerror_sum	error_pm	Mentalillnessstatus1yes2no	ReceivingTherapy1yes2no	Takingmedication1yes2no	sleepmedication	Index1	MDS1	MDS2	MDS3	MDS4	MDS5	MDS6	MDS7	MDS8	MDS9	MDS10	MDS11	MDS12	MDS13	MDS14	MDS15	MDS16	MWQ1	MWQ2	MWQ3	MWQ4	PROMIS1	PROMIS2	PROMIS3	PROMIS4	PROMIS5	PROMIS6	PROMIS7	PROMIS8	MDS_day_mean	MWQ_day_mean	PROMIS_day_mean	MDS_day_pm	MWQ_day_pm	PROMIS_day_pm	MDS_day_sd	MWQ_day_sd
1	1	2	4	2	3	0	0	0	2			0	1	10	6	5	7	5	4	10	10	7	5	7	3	10	0	4	8	6	6	5	5	2	4	4	5	2	2	5	3	6,3125	5,5	3,375	4,921875	4,625	3,296875	1,51618868383853	,981980506061966
1	2	2	4	2	3	0	0	0	2			0	2	8	5	0	1	3	1	1	1	1	2	2	0	10	0	3	7	4	4	3	2	2	3	5	4	2	2	3	3	2,8125	3,25	3	4,921875	4,625	3,296875	1,51618868383853	,981980506061966
1	3	2	4	2	3	0	0	0	2			0	3	8	6	0	4	4	6	6	5	5	3	9	5	10	0	6	7	4	4	4	5	3	4	5	4	2	2	5	4	5,25	4,25	3,625	4,921875	4,625	3,296875	1,51618868383853	,981980506061966
1	4	2	4	2	3	0	0	0	2			0	4	5	8	0	5	6	4	7	3	6	5	6	2	10	0	5	4	3	4	3	4	2	3	4	3	1	1	4	3	4,75	3,5	2,625	4,921875	4,625	3,296875	1,51618868383853	,981980506061966
1	5	2	4	2	3	0	0	0	2			0	5	9	6	5	8	5	7	8	7	8	6	6	5	8	0	8	6	4	5	4	5	1	3	3	2	2	2	3	3	6,375	4,5	2,375	4,921875	4,625	3,296875	1,51618868383853	,981980506061966
1	6	2	4	2	3	0	0	0	2			0	6	1	9	0	9	6	7	6	8	7	9	6	7	10	0	7	1	5	6	6	5	4	5	5	4	4	3	5	4	5,8125	5,5	4,25	4,921875	4,625	3,296875	1,51618868383853	,981980506061966
1	7	2	4	2	3	0	0	0	2			0	7	6	5	1	7	7	8	6	7	7	6	7	6	9	0	4	4	4	5	4	5	1	3	3	2	1	2	3	3	5,625	4,5	2,25	4,921875	4,625	3,296875	1,51618868383853	,981980506061966
1	8	2	4	2	3	0	0	0	2			0	8	8	2	0	1	2	1	3	1	1	1	2	0	6	0	2	9	6	6	6	6	5	5	4	5	5	5	5	5	2,4375	6	4,875	4,921875	4,625	3,296875	1,51618868383853	,981980506061966
2	1	1	3	2	3	0	0	0	1	1	1	1	1	5	7	4	2	9	10	6	5	6	5	6	9	7	1	7	3	5	4	4	5	3	3	4	3	3	2	3	3	5,75	4,5	3	3,75892857142857	4,21428571428571	2,89285714285714	1,69574704355169	,336296354567275
2	2	1	3	2	3	0	0	0	1	1	1	1	2	2	4	3	5	3	3	3	3	3	3	3	5	3	1	5	2	3	4	4	4	2	3	4	3	2	2	3	3	3,1875	3,75	2,75	3,75892857142857	4,21428571428571	2,89285714285714	1,69574704355169	,336296354567275
2	3	1	3	2	3	0	0	0	1	1	1	1	3	3	5	1	3	1	1	1	2	3	2	1	3	3	1	5	0	4	4	4	4	2	4	4	3	2	3	4	3	2,1875	4	3,125	3,75892857142857	4,21428571428571	2,89285714285714	1,69574704355169	,336296354567275
2	4	1	3	2	3	0	0	0	1	1	1	1	4	6	7	6	4	8	5	5	5	8	5	3	5	5	2	7	4	4	5	5	5	2	2	2	1	2	2	2	2	5,3125	4,75	1,875	3,75892857142857	4,21428571428571	2,89285714285714	1,69574704355169	,336296354567275
2	5	1	3	2	3	0	0	0	1	1	1	1	5	5	4	3	5	7	3	5	5	4	2	2	3	5	2	6	2	5	4	4	4	2	4	5	3	2	3	4	4	3,9375	4,25	3,375	3,75892857142857	4,21428571428571	2,89285714285714	1,69574704355169	,336296354567275
2	6	1	3	2			0	0	1	1	1	1	6																																3,75892857142857	4,21428571428571	2,89285714285714	1,69574704355169	,336296354567275
2	7	1	3	2	3	0	0	0	1	1	1	1	7	1	2	0	3	0	0	0	0	0	2	0	3	4	0	3	0	4	4	4	4	3	5	4	4	3	3	5	4	1,125	4	3,875	3,75892857142857	4,21428571428571	2,89285714285714	1,69574704355169	,336296354567275
2	8	1	3	2	3	0	0	0	1	1	1	1	8	5	5	3	5	7	5	6	5	5	5	5	6	5	3	6	1	4	4	4	5	2	3	3	2	1	2	3	2	4,8125	4,25	2,25	3,75892857142857	4,21428571428571	2,89285714285714	1,69574704355169	,336296354567275
3	1	2	3	2	3	0	0	0	2			0	1	1	5	3	7	2	2	1	5	4	3	5	7	3	10	8	1	3	3	2	3	5	5	5	5	5	5	4	4	4,1875	2,75	4,75	4,21875	3,09375	3,734375	1,16208710025171	,934817591068669
3	2	2	3	2	3	0	0	0	2			0	2	2	5	2	2	2	4	2	4	1	1	5	8	2	9	6	1	2	3	2	2	5	5	5	4	4	4	5	4	3,5	2,25	4,5	4,21875	3,09375	3,734375	1,16208710025171	,934817591068669
3	3	2	3	2	3	0	0	0	2			0	3	7	7	3	2	7	4	6	7	6	3	6	9	2	9	7	9	4	4	4	4	5	5	5	4	5	5	5	5	5,875	4	4,875	4,21875	3,09375	3,734375	1,16208710025171	,934817591068669
3	4	2	3	2	3	0	0	0	2			0	4	0	2	0	1	1	3	1	3	4	1	3	6	0	8	5	0	2	2	2	2	3	3	4	1	2	2	4	3	2,375	2	2,75	4,21875	3,09375	3,734375	1,16208710025171	,934817591068669
3	5	2	3	2	3	0	0	0	2			0	5	3	3	0	4	2	3	1	4	4	2	1	8	0	10	8	9	3	2	3	4	2	4	4	3	2	2	4	3	3,875	3	3	4,21875	3,09375	3,734375	1,16208710025171	,934817591068669
3	6	2	3	2	3	0	0	0	2			0	6	8	5	4	1	4	2	5	4	5	2	5	9	3	10	5	7	4	4	2	4	2	3	4	1	1	1	3	2	4,9375	3,5	2,125	4,21875	3,09375	3,734375	1,16208710025171	,934817591068669
3	7	2	3	2	3	0	0	0	2			0	7	3	4	0	5	2	1	1	5	3	2	2	3	5	10	6	4	3	3	2	2	4	4	4	1	2	2	4	4	3,5	2,5	3,125	4,21875	3,09375	3,734375	1,16208710025171	,934817591068669
3	8	2	3	2	3	0	0	0	2			0	8	3	3	1	0	3	7	8	9	4	6	9	9	8	8	9	1	5	4	5	5	4	5	5	5	4	5	5	5	5,5	4,75	4,75	4,21875	3,09375	3,734375	1,16208710025171	,934817591068669
4	1	3	8	2	3	0	0	0	2			0	1	2	7	10	2	2	2	1	2	1	1	1	1	2	10	8	1	2	3	4	4	1	2	2	4	1	1	3	2	3,3125	3,25	2	3,546875	4,125	2,125	1,29137261437846	,629152869605896
4	2	3	8	2	3	0	0	0	2			0	2	1	1	10	1	1	1	1	1	1	1	1	1	1	10	10	1	4	3	4	6	1	2	2	2	1	1	2	2	2,6875	4,25	1,625	3,546875	4,125	2,125	1,29137261437846	,629152869605896
4	3	3	8	2	3	0	0	0	2			0	3	1	1	10	1	1	1	1	1	1	1	1	1	8	10	4	1	5	4	4	6	2	3	3	5	2	2	3	3	2,75	4,75	2,875	3,546875	4,125	2,125	1,29137261437846	,629152869605896
4	4	3	8	2			0	0	2			0	4																																3,546875	4,125	2,125	1,29137261437846	,629152869605896
4	5	3	8	2			0	0	2			0	5																																3,546875	4,125	2,125	1,29137261437846	,629152869605896
4	6	3	8	2			0	0	2			0	6																																3,546875	4,125	2,125	1,29137261437846	,629152869605896
4	7	3	8	2	3	0	0	0	2			0	7	8	8	10	1	3	1	9	5	3	2	4	6	1	10	10	6	5	4	4	4	2	2	2	2	2	2	2	2	5,4375	4,25	2	3,546875	4,125	2,125	1,29137261437846	,629152869605896
4	8	3	8	2			0	0	2			0	8																																3,546875	4,125	2,125	1,29137261437846	,629152869605896
7	1	2	7	2	3	0	0	0	2			0	1	9	8	6	3	3	4	7	5	4	6	3	7	3	4	10	6	4	5	5	4	2	2	2	2	1	1	3	2	5,5	4,5	1,875	4,7734375	3,6875	2,40625	1,2593124098236	,623211727379112
7	2	2	7	2	3	0	0	0	2			0	2	9	9	5	2	2	3	6	4	7	8	4	9	7	4	10	8	5	5	4	4	1	2	2	2	2	2	3	2	6,0625	4,5	2	4,7734375	3,6875	2,40625	1,2593124098236	,623211727379112
7	3	2	7	2	3	0	0	0	2			0	3	9	8	7	2	3	1	2	2	1	3	1	1	6	6	8	3	3	4	4	3	1	2	2	5	1	1	2	2	3,9375	3,5	2	4,7734375	3,6875	2,40625	1,2593124098236	,623211727379112
7	4	2	7	2	3	0	0	0	2			0	4	6	3	2	1	1	1	5	0	4	2	1	0	0	9	6	3	3	4	2	4	4	4	3	3	3	4	4	4	2,75	3,25	3,625	4,7734375	3,6875	2,40625	1,2593124098236	,623211727379112
7	5	2	7	2	3	0	0	0	2			0	5	7	6	2	2	1	2	7	1	4	3	2	1	1	8	5	8	2	2	5	4	5	4	5	4	5	5	4	4	3,75	3,25	4,5	4,7734375	3,6875	2,40625	1,2593124098236	,623211727379112
7	6	2	7	2	3	0	0	0	2			0	6	9	6	4	7	7	2	7	8	3	9	10	10	2	4	7	8	3	4	4	4	1	2	2	1	1	1	3	2	6,4375	3,75	1,625	4,7734375	3,6875	2,40625	1,2593124098236	,623211727379112
7	7	2	7	2	3	0	0	0	2			0	7	7	3	2	1	8	3	2	6	2	7	6	3	6	3	7	6	3	4	2	2	1	1	2	1	1	1	1	2	4,5	2,75	1,25	4,7734375	3,6875	2,40625	1,2593124098236	,623211727379112
7	8	2	7	2	3	0	0	0	2			0	8	8	7	7	5	3	5	3	1	3	4	3	7	4	7	8	9	4	5	4	3	2	3	3	2	1	2	3	3	5,25	4	2,375	4,7734375	3,6875	2,40625	1,2593124098236	,623211727379112
8	1	2	5	2	3	0	0	0	2			0	1	9	7	4	1	5	1	6	3	4	1	0	6	10	4	9	2	4	5	2	1	1	3	3	2	2	1	3	2	4,5	3	2,125	3,71875	3,28125	2,078125	,583439616168019	1,0973791830669
8	2	2	5	2	3	0	0	0	2			0	2	9	6	2	0	0	0	3	2	2	4	0	5	9	1	3	3	4	4	2	2	1	4	4	1	4	2	3	3	3,0625	3	2,75	3,71875	3,28125	2,078125	,583439616168019	1,0973791830669
8	3	2	5	2	3	0	0	0	2			0	3	6	8	1	2	3	4	5	7	7	0	7	6	4	3	3	0	3	4	5	5	1	3	3	1	2	1	2	2	4,125	4,25	1,875	3,71875	3,28125	2,078125	,583439616168019	1,0973791830669
8	4	2	5	2	3	0	0	0	2			0	4	7	3	2	0	0	0	6	0	3	0	0	8	9	1	6	2	2	5	6	5	1	2	2	4	3	1	2	3	2,9375	4,5	2,25	3,71875	3,28125	2,078125	,583439616168019	1,0973791830669
8	5	2	5	2	3	0	0	0	2			0	5	7	7	6	0	0	0	3	0	5	2	4	8	9	5	5	0	2	3	3	3	1	4	4	4	4	2	4	4	3,8125	2,75	3,375	3,71875	3,28125	2,078125	,583439616168019	1,0973791830669
8	6	2	5	2	3	0	0	0	2			0	6	7	5	7	1	2	2	1	3	2	0	0	5	9	2	8	2	1	3	1	2	1	1	1	1	1	1	1	1	3,5	1,75	1	3,71875	3,28125	2,078125	,583439616168019	1,0973791830669
8	7	2	5	2	3	0	0	0	2			0	7	6	7	0	3	0	0	3	0	3	3	0	4	7	5	9	5	1	2	3	3	1	2	2	2	1	1	1	2	3,4375	2,25	1,5	3,71875	3,28125	2,078125	,583439616168019	1,0973791830669
8	8	2	5	2	3	0	0	0	2			0	8	5	8	8	0	0	2	6	3	5	2	5	8	9	4	4	1	5	6	4	4	1	3	3	1	1	1	2	2	4,375	4,75	1,75	3,71875	3,28125	2,078125	,583439616168019	1,0973791830669
9	1	2	3	1	3	0	1	,125	2			0	1	9	7	10	1	3	3	7	3	8	2	8	1	0	9	7	5	2	3	4	4	1	2	2	2	1	1	2	2	5,1875	3,25	1,625	5,4453125	3,75	2,34375	,239599507735602	,298807152333598
9	2	2	3	1	3	0	1	,125	2			0	2	9	2	9	2	6	6	8	7	8	2	7	1	0	9	8	5	4	4	4	4	3	4	4	3	3	3	4	4	5,5625	4	3,5	5,4453125	3,75	2,34375	,239599507735602	,298807152333598
9	3	2	3	1	3	0	1	,125	2			0	3	9	2	8	2	5	9	8	6	7	2	7	2	0	9	6	7	3	3	4	4	1	2	2	2	1	3	4	2	5,5625	3,5	2,125	5,4453125	3,75	2,34375	,239599507735602	,298807152333598
9	4	2	3	1	4	1	1	,125	2			0	4	9	2	8	2	5	9	7	6	8	2	8	1	0	9	7	6	4	3	4	4	4	2	2	1	2	1	2	2	5,5625	3,75	2	5,4453125	3,75	2,34375	,239599507735602	,298807152333598
9	5	2	3	1	3	0	1	,125	2			0	5	8	2	8	1	5	7	6	5	9	1	9	0	0	7	7	7	3	3	4	4	5	1	1	1	2	1	1	1	5,125	3,5	1,625	5,4453125	3,75	2,34375	,239599507735602	,298807152333598
9	6	2	3	1	3	0	1	,125	2			0	6	8	2	8	2	6	8	6	7	7	2	7	1	0	7	7	5	3	4	4	5	4	2	2	1	1	1	2	2	5,1875	4	1,875	5,4453125	3,75	2,34375	,239599507735602	,298807152333598
9	7	2	3	1	3	0	1	,125	2			0	7	8	2	8	2	6	8	6	7	8	2	7	2	5	8	6	7	4	4	4	4	1	1	1	1	1	1	1	1	5,75	4	1	5,4453125	3,75	2,34375	,239599507735602	,298807152333598
9	8	2	3	1	3	0	1	,125	2			0	8	7	4	8	2	5	8	7	7	8	2	7	2	5	8	5	5	4	4	4	4	5	5	5	5	5	5	5	5	5,625	4	5	5,4453125	3,75	2,34375	,239599507735602	,298807152333598
10	1	2	7	2	3	0	0	0	1	2	1	0	1	4	6	8	7	2	8	3	6	6	7	4	5	7	8	9	1	2	4	4	4	2	2	2	2	1	1	2	2	5,6875	3,5	1,75	4,6484375	3,28125	2,28125	1,26108367337382	,761078886468789
10	2	2	7	2	3	0	0	0	1	2	1	0	2	1	5	6	3	5	5	3	3	3	7	2	6	10	4	9	1	2	3	3	3	4	4	3	3	4	4	3	3	4,5625	2,75	3,5	4,6484375	3,28125	2,28125	1,26108367337382	,761078886468789
10	3	2	7	2	3	0	0	0	1	2	1	0	3	1	6	7	7	4	1	1	2	4	8	2	7	9	5	10	1	2	2	3	2	1	1	1	1	1	1	1	1	4,6875	2,25	1	4,6484375	3,28125	2,28125	1,26108367337382	,761078886468789
10	4	2	7	2	3	0	0	0	1	2	1	0	4	1	6	3	6	2	1	3	3	2	6	2	9	9	7	9	2	2	4	4	4	4	4	3	4	1	4	3	3	4,4375	3,5	3,25	4,6484375	3,28125	2,28125	1,26108367337382	,761078886468789
10	5	2	7	2	3	0	0	0	1	2	1	0	5	1	6	4	6	2	4	2	2	5	7	3	8	7	5	8	1	4	4	4	4	4	4	3	4	4	4	3	4	4,4375	4	3,75	4,6484375	3,28125	2,28125	1,26108367337382	,761078886468789
10	6	2	7	2	3	0	0	0	1	2	1	0	6	1	9	10	5	9	2	9	6	8	7	4	9	8	10	9	1	5	4	5	4	1	2	2	1	1	1	1	1	6,6875	4,5	1,25	4,6484375	3,28125	2,28125	1,26108367337382	,761078886468789
10	7	2	7	2	3	0	0	0	1	2	1	0	7	3	5	3	3	2	1	2	1	1	2	1	3	4	1	3	1	2	2	4	2	1	1	1	1	1	1	1	1	2,25	2,5	1	4,6484375	3,28125	2,28125	1,26108367337382	,761078886468789
10	8	2	7	2	3	0	0	0	1	2	1	0	8	1	7	6	6	2	2	2	2	5	7	2	7	8	6	7	1	2	4	4	3	3	3	2	4	2	3	2	3	4,4375	3,25	2,75	4,6484375	3,28125	2,28125	1,26108367337382	,761078886468789
11	1	2	4	1	3	0	0	0	2			0	1	8	5	0	0	9	10	10	10	10	1	10	8	7	1	8	3	6	5	5	6	1	1	1	2	1	1	1	2	6,25	5,5	1,25	5,34375	5,90625	1,78125	,503337078194836	,186005952285711
11	2	2	4	1	3	0	0	0	2			0	2	9	7	1	0	9	8	10	10	9	0	10	7	4	1	6	5	6	6	6	6	2	1	2	3	2	2	2	2	6	6	2	5,34375	5,90625	1,78125	,503337078194836	,186005952285711
11	3	2	4	1	3	0	0	0	2			0	3	7	1	0	0	7	9	8	10	9	0	10	8	0	0	8	2	5	6	6	6	1	2	2	2	2	1	2	2	4,9375	5,75	1,75	5,34375	5,90625	1,78125	,503337078194836	,186005952285711
11	4	2	4	1	3	0	0	0	2			0	4	8	1	2	1	9	8	9	10	8	0	10	8	1	0	9	1	6	6	6	6	1	1	2	1	1	1	1	2	5,3125	6	1,25	5,34375	5,90625	1,78125	,503337078194836	,186005952285711
11	5	2	4	1	3	0	0	0	2			0	5	1	2	1	2	6	9	10	10	9	2	10	8	1	1	7	1	6	6	6	6	1	1	2	2	1	1	1	2	5	6	1,375	5,34375	5,90625	1,78125	,503337078194836	,186005952285711
11	6	2	4	1	3	0	0	0	2			0	6	4	1	1	2	7	9	10	10	8	1	10	7	0	1	8	0	6	6	6	6	4	4	4	3	4	3	4	4	4,9375	6	3,75	5,34375	5,90625	1,78125	,503337078194836	,186005952285711
11	7	2	4	1	3	0	0	0	2			0	7	6	1	1	1	6	8	9	10	9	1	10	8	1	1	9	1	6	6	6	6	1	1	1	2	1	1	1	1	5,125	6	1,125	5,34375	5,90625	1,78125	,503337078194836	,186005952285711
11	8	2	4	1	3	0	0	0	2			0	8	7	1	2	1	8	10	10	10	9	1	10	1	1	2	9	1	6	6	6	6	1	1	2	2	2	2	2	2	5,1875	6	1,75	5,34375	5,90625	1,78125	,503337078194836	,186005952285711
12	1	4	7	1	3	0	0	0	2			0	1	2	5	4	1	3	2	2	2	3	1	1	1	5	1	3	1	3	3	3	3	2	3	3	2	2	2	3	3	2,3125	3	2,5	3,5625	3,41666666666667	2,70833333333333	,975480650756334	,540061724867322
12	2	4	7	1	3	0	0	0	2			0	2	4	7	5	1	6	5	4	4	6	3	3	1	8	1	8	1	3	3	3	4	3	3	3	2	2	2	4	3	4,1875	3,25	2,75	3,5625	3,41666666666667	2,70833333333333	,975480650756334	,540061724867322
12	3	4	7	1	3	0	0	0	2			0	3	3	3	3	1	3	2	3	4	2	2	3	2	5	2	6	2	2	4	4	4	2	3	3	4	4	3	3	3	2,875	3,5	3,125	3,5625	3,41666666666667	2,70833333333333	,975480650756334	,540061724867322
12	4	4	7	1	3	0	0	0	2			0	4	8	3	2	3	8	4	7	7	6	3	7	3	4	1	5	8	3	4	4	4	2	3	3	2	2	2	2	3	4,9375	3,75	2,375	3,5625	3,41666666666667	2,70833333333333	,975480650756334	,540061724867322
12	5	4	7	1	3	0	0	0	2			0	5	7	5	3	2	3	6	5	6	4	2	4	3	6	3	2	3	5	4	4	4	3	3	4	3	2	3	3	3	4	4,25	3	3,5625	3,41666666666667	2,70833333333333	,975480650756334	,540061724867322
12	6	4	7	1	3	0	0	0	2			0	6	4	3	2	2	3	3	4	4	3	2	3	2	3	3	4	4	3	2	3	3	2	2	2	3	3	3	3	2	3,0625	2,75	2,5	3,5625	3,41666666666667	2,70833333333333	,975480650756334	,540061724867322
12	7	4	7	1			0	0	2			0	7																																3,5625	3,41666666666667	2,70833333333333	,975480650756334	,540061724867322
12	8	4	7	1			0	0	2			0	8																																3,5625	3,41666666666667	2,70833333333333	,975480650756334	,540061724867322
16	1	1	6	2	3	0	0	0	2			0	1	10	10	7	3	7	10	10	10	10	4	10	7	0	10	10	2	5	5	1	4	2	5	4	5	1	1	5	4	7,5	3,75	3,375	5,58333333333333	4,5	2,54166666666667	1,97081571521371	,75
16	2	1	6	2	3	0	0	0	2			0	2	7	8	0	1	7	0	0	2	0	0	0	5	0	9	9	9	6	5	5	5	1	5	4	1	4	1	5	5	3,5625	5,25	3,25	5,58333333333333	4,5	2,54166666666667	1,97081571521371	,75
16	3	1	6	2	3	0	0	0	2			0	3	0	2	0	5	8	3	10	7	10	8	9	8	0	9	9	3	5	4	4	5	1	1	1	1	1	1	1	1	5,6875	4,5	1	5,58333333333333	4,5	2,54166666666667	1,97081571521371	,75
16	4	1	6	2			0	0	2			0	4																																5,58333333333333	4,5	2,54166666666667	1,97081571521371	,75
16	5	1	6	2			0	0	2			0	5																																5,58333333333333	4,5	2,54166666666667	1,97081571521371	,75
16	6	1	6	2			0	0	2			0	6																																5,58333333333333	4,5	2,54166666666667	1,97081571521371	,75
16	7	1	6	2			0	0	2			0	7																																5,58333333333333	4,5	2,54166666666667	1,97081571521371	,75
16	8	1	6	2			0	0	2			0	8																																5,58333333333333	4,5	2,54166666666667	1,97081571521371	,75
17	1	2	6	2	3	0	0	0	1	1	1	0	1	10	10	10	0	10	2	10	10	10	3	10	9	10	10	10	10	6	4	4	6	4	4	5	2	5	4	2	3	8,375	5	3,625	4,01785714285714	3,5	2,546875	3,41445195351423	1,43924583425785
17	2	2	6	2	3	0	0	0	1	1	1	0	2	2	0	2	0	1	5	0	0	3	0	2	0	10	10	10	9	3	4	2	2	1	2	2	1	1	1	2	2	3,375	2,75	1,5	4,01785714285714	3,5	2,546875	3,41445195351423	1,43924583425785
17	3	2	6	2	3	0	0	0	1	1	1	0	3	0	0	10	0	0	10	10	10	10	0	10	10	10	10	10	10	4	4	4	6	3	2	2	2	1	1	2	2	6,875	4,5	1,875	4,01785714285714	3,5	2,546875	3,41445195351423	1,43924583425785
17	4	2	6	2	3	0	0	0	1	1	1	0	4	0	0	10	0	10	10	10	10	10	0	10	10	10	10	10	0	4	4	3	6	2	2	2	1	2	2	2	2	6,875	4,25	1,875	4,01785714285714	3,5	2,546875	3,41445195351423	1,43924583425785
17	5	2	6	2	3	0	0	0	1	1	1	0	5	0	2	10	0	0	0	0	0	0	10	0	0	0	10	10	0	4	5	4	6	5	5	5	4	4	4	4	5	2,625	4,75	4,5	4,01785714285714	3,5	2,546875	3,41445195351423	1,43924583425785
17	6	2	6	2	3	0	0	0	1	1	1	0	6	0	0	0	0	0	0	0	0	0	0	0	0	0	0	0	0	2	4	1	1	1	1	1	1	1	1	1	1	0	2	1	4,01785714285714	3,5	2,546875	3,41445195351423	1,43924583425785
17	7	2	6	2	3	0	0	0	1	1	1	0	7	0	0	0	0	0	0	0	0	0	0	0	0	0	0	0	0	1	1	1	1	1	1	1	1	1	1	1	1	0	1	1	4,01785714285714	3,5	2,546875	3,41445195351423	1,43924583425785
17	8	2	6	2	3	0	0	0	1	1	1	0	8																	3	4	4	4	5	5	5	5	5	5	5	5		3,75	5	4,01785714285714	3,5	2,546875	3,41445195351423	1,43924583425785
18	1	1	4	2	3	0	0	0	1	1	1	1	1	0	1	10	0	0	0	0	0	0	10	4	8	3	6	10	0	1	2	1	1	4	4	5	3	5	5	2	4	3,25	1,25	4	3,59821428571429	3,42857142857143	4,41071428571429	,776323754260149	1,08699016511081
18	2	1	4	2	3	0	0	0	1	1	1	1	2	0	8	10	2	3	0	0	0	0	2	0	10	2	10	10	0	4	4	4	2	5	5	5	4	5	5	4	5	3,5625	3,5	4,75	3,59821428571429	3,42857142857143	4,41071428571429	,776323754260149	1,08699016511081
18	3	1	4	2	3	0	0	0	1	1	1	1	3	0	6	10	0	0	0	0	0	0	9	2	10	0	1	10	0	1	4	4	3	5	5	5	2	5	5	4	4	3	3	4,375	3,59821428571429	3,42857142857143	4,41071428571429	,776323754260149	1,08699016511081
18	4	1	4	2	3	0	0	0	1	1	1	1	4	0	10	10	3	2	0	1	0	1	8	0	10	2	2	10	0	1	5	5	5	5	5	5	2	5	5	4	5	3,6875	4	4,5	3,59821428571429	3,42857142857143	4,41071428571429	,776323754260149	1,08699016511081
18	5	1	4	2	3	0	0	0	1	1	1	1	5	4	9	10	5	6	0	0	0	2	10	5	10	3	4	10	0	5	4	3	2	4	5	5	2	5	5	4	4	4,875	3,5	4,25	3,59821428571429	3,42857142857143	4,41071428571429	,776323754260149	1,08699016511081
18	6	1	4	2	3	0	0	0	1	1	1	1	6	5	5	10	7	3	0	0	0	0	10	2	10	3	3	10	0	5	4	5	4	5	5	5	3	5	5	4	5	4,25	4,5	4,625	3,59821428571429	3,42857142857143	4,41071428571429	,776323754260149	1,08699016511081
18	7	1	4	2	3	0	0	0	1	1	1	1	7	0	0	10	0	3	2	2	2	0	4	0	10	0	0	8	0	4	4	4	5	5	5	5	2	5	5	4	4	2,5625	4,25	4,375	3,59821428571429	3,42857142857143	4,41071428571429	,776323754260149	1,08699016511081
18	8	1	4	2			0	0	1	1	1	1	8																																3,59821428571429	3,42857142857143	4,41071428571429	,776323754260149	1,08699016511081
19	1	2	4	2	3	0	0	0	1	1	1	0	1	10	1	10	2	0	0	8	0	2	0	2	9	9	3	10	0	1	5	4	2	1	2	3	3	1	3	1	2	4,125	3	2	2,2890625	3,28125	2,84375	,895759790724372	,589150417368701
19	2	2	4	2	3	0	0	0	1	1	1	0	2	0	0	0	1	0	0	7	0	3	0	0	9	2	0	10	0	4	4	4	2	1	4	5	3	1	2	2	4	2	3,5	2,75	2,2890625	3,28125	2,84375	,895759790724372	,589150417368701
19	3	2	4	2	3	0	0	0	1	1	1	0	3	7	0	7	0	0	0	0	0	0	0	0	10	0	7	9	2	4	5	5	3	4	5	5	2	4	1	4	5	2,625	4,25	3,75	2,2890625	3,28125	2,84375	,895759790724372	,589150417368701
19	4	2	4	2	3	0	0	0	1	1	1	0	4	2	0	2	0	0	0	2	0	0	0	0	10	0	2	10	2	5	4	2	2	2	3	5	2	2	2	3	3	1,875	3,25	2,75	2,2890625	3,28125	2,84375	,895759790724372	,589150417368701
19	5	2	4	2	3	0	0	0	1	1	1	0	5	8	0	5	0	0	0	3	0	2	0	0	10	0	4	10	3	4	4	4	3	1	4	4	1	1	2	4	2	2,8125	3,75	2,375	2,2890625	3,28125	2,84375	,895759790724372	,589150417368701
19	6	2	4	2	3	0	0	0	1	1	1	0	6	3	0	4	0	0	0	2	0	0	0	0	10	0	3	10	0	2	4	4	2	2	5	5	4	4	4	5	5	2	3	4,25	2,2890625	3,28125	2,84375	,895759790724372	,589150417368701
19	7	2	4	2	3	0	0	0	1	1	1	0	7	0	0	2	0	0	0	2	0	0	0	0	10	0	2	10	0	4	4	2	3	2	3	5	2	1	2	1	4	1,625	3,25	2,5	2,2890625	3,28125	2,84375	,895759790724372	,589150417368701
19	8	2	4	2	3	0	0	0	1	1	1	0	8	0	0	0	0	0	0	0	0	0	0	0	10	0	0	10	0	2	2	3	2	1	4	4	1	2	1	4	2	1,25	2,25	2,375	2,2890625	3,28125	2,84375	,895759790724372	,589150417368701
20	1	3	2	2	3	0	1	,125	1	2	2	0	1	10	4	10	5	5	7	10	9	6	4	8	10	10	2	10	0	6	4	5	6	2	5	5	3	3	3	5	4	6,875	5,25	3,75	6,8984375	3,8125	3,625	,624050618225111	1,06695494616355
20	2	3	2	2	3	0	1	,125	1	2	2	0	2	8	8	6	5	6	9	7	7	7	5	7	8	10	8	7	4	3	3	2	3	3	5	5	3	3	3	4	4	7	2,75	3,75	6,8984375	3,8125	3,625	,624050618225111	1,06695494616355
20	3	3	2	2	3	0	1	,125	1	2	2	0	3	2	7	6	6	8	6	10	8	8	8	8	9	10	7	9	0	3	4	4	4	2	4	5	4	2	4	4	4	7	3,75	3,625	6,8984375	3,8125	3,625	,624050618225111	1,06695494616355
20	4	3	2	2	4	1	1	,125	1	2	2	0	4	0	6	8	6	7	7	8	7	7	7	8	9	10	9	7	0	4	4	3	5	4	5	5	4	4	4	5	5	6,625	4	4,5	6,8984375	3,8125	3,625	,624050618225111	1,06695494616355
20	5	3	2	2	3	0	1	,125	1	2	2	0	5	2	4	9	6	6	6	7	7	6	5	7	9	10	9	7	1	4	5	4	5	3	4	4	3	4	3	4	4	6,3125	4,5	3,625	6,8984375	3,8125	3,625	,624050618225111	1,06695494616355
20	6	3	2	2	3	0	1	,125	1	2	2	0	6	4	7	9	6	5	5	5	5	5	6	5	7	10	9	8	2	2	2	2	2	3	2	2	2	3	2	2	3	6,125	2	2,375	6,8984375	3,8125	3,625	,624050618225111	1,06695494616355
20	7	3	2	2	3	0	1	,125	1	2	2	0	7	1	7	10	7	7	8	6	7	8	7	8	9	10	9	8	1	4	4	3	3	2	4	4	3	2	3	4	4	7,0625	3,5	3,25	6,8984375	3,8125	3,625	,624050618225111	1,06695494616355
20	8	3	2	2	3	0	1	,125	1	2	2	0	8	0	9	10	9	9	9	9	9	9	9	10	9	10	10	10	0	4	5	5	5	3	5	5	4	3	4	4	5	8,1875	4,75	4,125	6,8984375	3,8125	3,625	,624050618225111	1,06695494616355
21	1	3	4	1	3	0	0	0	2			1	1	0	0	6	0	2	6	7	7	6	0	7	0	0	2	2	0	4	3	3	4	1	2	2	1	1	1	2	2	2,8125	3,5	1,5	1,9140625	2,34375	1,75	,622259617241871	,639998604909194
21	2	3	4	1	3	0	0	0	2			1	2	0	0	4	0	0	6	6	7	6	0	6	1	0	4	2	0	2	1	2	4	1	2	2	1	1	1	2	2	2,625	2,25	1,5	1,9140625	2,34375	1,75	,622259617241871	,639998604909194
21	3	3	4	1	3	0	0	0	2			1	3	0	0	5	0	0	2	5	5	6	0	6	0	0	4	3	0	1	2	4	5	2	3	3	3	1	2	3	3	2,25	3	2,5	1,9140625	2,34375	1,75	,622259617241871	,639998604909194
21	4	3	4	1	3	0	0	0	2			1	4	0	0	4	0	0	4	5	4	4	0	4	0	0	4	2	0	1	2	2	5	1	2	2	1	1	1	2	2	1,9375	2,5	1,5	1,9140625	2,34375	1,75	,622259617241871	,639998604909194
21	5	3	4	1	3	0	0	0	2			1	5	0	0	3	0	0	2	3	2	2	0	3	0	0	2	2	0	1	1	2	3	1	2	2	1	1	1	2	2	1,1875	1,75	1,5	1,9140625	2,34375	1,75	,622259617241871	,639998604909194
21	6	3	4	1	3	0	0	0	2			1	6	0	0	2	0	0	2	2	4	3	0	4	0	0	3	3	0	1	2	1	3	1	2	2	1	1	1	2	3	1,4375	1,75	1,625	1,9140625	2,34375	1,75	,622259617241871	,639998604909194
21	7	3	4	1	3	0	0	0	2			1	7	0	0	2	0	0	4	4	5	5	0	6	0	0	3	1	0	1	2	2	4	1	2	2	1	1	1	2	2	1,875	2,25	1,5	1,9140625	2,34375	1,75	,622259617241871	,639998604909194
21	8	3	4	1	3	0	0	0	2			1	8	0	0	2	0	0	2	2	3	2	0	3	0	0	3	2	0	1	1	2	3	2	3	3	2	1	2	3	3	1,1875	1,75	2,375	1,9140625	2,34375	1,75	,622259617241871	,639998604909194
22	1	2	7	1	3	0	0	0	2			0	1	0	4	3	0	5	4	1	8	6	0	0	3	6	8	2	0	1	3	2	1	2	4	4	1	2	2	5	3	3,125	1,75	2,875	1,90625	2,8125	2,984375	,575737105184054	1,17069881450598
22	2	2	7	1	3	0	0	0	2			0	2	1	1	8	1	1	1	1	1	2	0	1	1	4	8	1	1	1	2	2	2	2	4	4	1	3	2	5	3	2,0625	1,75	3	1,90625	2,8125	2,984375	,575737105184054	1,17069881450598
22	3	2	7	1	3	0	0	0	2			0	3	0	1	5	1	3	1	1	0	1	1	0	1	3	7	3	0	3	4	3	3	4	5	5	1	3	3	5	4	1,75	3,25	3,75	1,90625	2,8125	2,984375	,575737105184054	1,17069881450598
22	4	2	7	1	3	0	0	0	2			0	4	2	1	7	1	2	1	1	2	1	0	1	1	1	7	1	1	4	4	3	4	2	3	3	1	2	1	4	2	1,875	3,75	2,25	1,90625	2,8125	2,984375	,575737105184054	1,17069881450598
22	5	2	7	1	3	0	0	0	2			0	5	1	1	7	0	2	1	2	1	1	0	2	0	1	7	1	1	4	4	4	3	2	4	4	1	2	2	4	3	1,75	3,75	2,75	1,90625	2,8125	2,984375	,575737105184054	1,17069881450598
22	6	2	7	1	3	0	0	0	2			0	6	0	2	3	1	1	1	1	1	1	1	1	1	1	6	1	1	4	4	5	4	4	5	5	1	3	3	5	5	1,4375	4,25	3,875	1,90625	2,8125	2,984375	,575737105184054	1,17069881450598
22	7	2	7	1	3	0	0	0	2			0	7	0	1	6	0	0	0	0	0	0	0	0	0	1	6	5	0	1	1	1	1	2	2	2	2	2	2	3	2	1,1875	1	2,125	1,90625	2,8125	2,984375	,575737105184054	1,17069881450598
22	8	2	7	1	3	0	0	0	2			0	8	4	2	6	1	2	1	1	2	1	1	1	0	1	6	2	2	3	3	3	3	3	4	4	2	3	2	4	4	2,0625	3	3,25	1,90625	2,8125	2,984375	,575737105184054	1,17069881450598
23	1	4	3	2	3	0	0	0	1	1	2	0	1	0	10	7	1	3	3	2	6	5	3	6	5	4	0	10	0	2	2	2	1	5	5	3	1	5	5	4	4	4,0625	1,75	4	1,859375	1,6875	2,21875	1,26276959639177	,495515604482557
23	2	4	3	2	3	0	0	0	1	1	2	0	2	0	0	0	2	1	1	1	1	2	1	1	1	2	0	0	0	2	1	1	2	1	1	3	1	1	1	1	1	,8125	1,5	1,25	1,859375	1,6875	2,21875	1,26276959639177	,495515604482557
23	3	4	3	2	3	0	0	0	1	1	2	0	3	0	0	0	0	0	0	0	0	0	0	0	0	0	0	0	0	3	1	1	1	3	2	2	2	4	4	3	3	0	1,5	2,875	1,859375	1,6875	2,21875	1,26276959639177	,495515604482557
23	4	4	3	2	3	0	0	0	1	1	2	0	4	0	4	1	6	1	0	0	0	0	4	0	6	2	0	8	0	3	2	2	3	2	2	3	1	3	1	1	2	2	2,5	1,875	1,859375	1,6875	2,21875	1,26276959639177	,495515604482557
23	5	4	3	2	3	0	0	0	1	1	2	0	5	0	3	4	4	1	0	2	1	1	3	1	4	2	0	10	0	3	2	2	2	2	2	2	2	3	2	2	2	2,25	2,25	2,125	1,859375	1,6875	2,21875	1,26276959639177	,495515604482557
23	6	4	3	2	3	0	0	0	1	1	2	0	6	0	6	5	1	0	0	0	0	2	1	0	2	1	0	10	0	1	1	1	2	2	1	1	2	1	1	1	1	1,75	1,25	1,25	1,859375	1,6875	2,21875	1,26276959639177	,495515604482557
23	7	4	3	2	3	0	0	0	1	1	2	0	7	0	4	3	0	0	0	2	5	5	3	3	9	2	0	10	0	2	1	2	2	2	2	3	2	2	2	2	2	2,875	1,75	2,125	1,859375	1,6875	2,21875	1,26276959639177	,495515604482557
23	8	4	3	2	3	0	0	0	1	1	2	0	8	0	3	0	2	0	0	0	0	0	0	0	5	0	0	8	0	1	1	1	1	2	2	3	2	3	2	2	2	1,125	1	2,25	1,859375	1,6875	2,21875	1,26276959639177	,495515604482557
24	1	2	2	1	4	1	1	,125	2			0	1	10	7	10	0	5	0	7	7	7	6	10	8	10	9	9	2	4	6	6	6	4	4	5	5	1	4	4	4	6,6875	5,5	3,875	6,5	4,25	3,265625	,5	,534522483824849
24	2	2	2	1	3	0	1	,125	2			0	2	0	7	10	1	9	0	8	7	7	6	7	9	7	9	9	0	4	4	4	4	1	2	2	3	1	1	2	2	6	4	1,75	6,5	4,25	3,265625	,5	,534522483824849
24	3	2	2	1	3	0	1	,125	2			0	3	0	3	10	0	10	5	6	7	9	8	9	10	8	10	9	0	3	4	4	5	3	4	4	3	3	2	4	3	6,5	4	3,25	6,5	4,25	3,265625	,5	,534522483824849
24	4	2	2	1	3	0	1	,125	2			0	4	5	1	10	1	6	8	9	10	7	2	10	10	10	10	7	1	4	5	5	4	3	3	3	4	3	2	3	3	6,6875	4,5	3	6,5	4,25	3,265625	,5	,534522483824849
24	5	2	2	1	3	0	1	,125	2			0	5	0	5	6	4	5	5	6	7	5	5	8	6	8	10	10	0	4	4	4	4	4	3	3	3	2	3	3	3	5,625	4	3	6,5	4,25	3,265625	,5	,534522483824849
24	6	2	2	1	3	0	1	,125	2			0	6	0	2	10	0	5	6	9	10	7	4	10	10	10	10	10	0	4	4	4	4	2	4	5	4	4	4	4	4	6,4375	4	3,875	6,5	4,25	3,265625	,5	,534522483824849
24	7	2	2	1	3	0	1	,125	2			0	7	0	4	10	0	10	1	10	10	10	4	10	10	10	10	10	0	4	4	4	4	5	5	5	4	1	5	5	5	6,8125	4	4,375	6,5	4,25	3,265625	,5	,534522483824849
24	8	2	2	1	3	0	1	,125	2			0	8	0	2	10	0	7	10	10	10	10	8	10	10	10	10	9	0	4	4	4	4	3	3	3	5	2	4	2	2	7,25	4	3	6,5	4,25	3,265625	,5	,534522483824849
25	1	3	3	2	3	0	0	0	2			0	1	0	0	0	0	3	1	0	0	0	0	0	0	9	0	4	0	6	6	5	6	1	2	2	2	1	1	5	1	1,0625	5,75	1,875	1,46875	4,625	2,796875	,919165965116513	1,30247018062932
25	2	3	3	2	3	0	0	0	2			0	2	0	0	0	0	0	0	0	0	0	0	0	0	0	0	0	0	6	5	6	6	5	5	5	4	5	3	5	4	0	5,75	4,5	1,46875	4,625	2,796875	,919165965116513	1,30247018062932
25	3	3	3	2	3	0	0	0	2			0	3	0	3	6	5	0	0	0	0	0	0	0	0	0	0	0	0	4	4	6	5	4	3	3	2	5	3	4	4	,875	4,75	3,5	1,46875	4,625	2,796875	,919165965116513	1,30247018062932
25	4	3	3	2	3	0	0	0	2			0	4	0	0	0	8	0	0	4	0	0	0	0	0	0	0	0	0	4	4	3	3	4	4	4	2	4	4	4	4	,75	3,5	3,75	1,46875	4,625	2,796875	,919165965116513	1,30247018062932
25	5	3	3	2	3	0	0	0	2			0	5	0	0	8	2	1	0	0	0	0	4	2	4	2	5	10	0	6	6	6	6	2	3	5	2	1	1	2	3	2,375	6	2,375	1,46875	4,625	2,796875	,919165965116513	1,30247018062932
25	6	3	3	2	3	0	0	0	2			0	6	0	0	9	0	4	0	0	5	0	0	3	3	3	0	6	0	5	6	5	5	3	3	4	2	2	2	3	3	2,0625	5,25	2,75	1,46875	4,625	2,796875	,919165965116513	1,30247018062932
25	7	3	3	2	3	0	0	0	2			0	7	0	5	3	5	4	0	3	0	0	8	0	7	3	0	3	0	3	5	3	3	2	2	2	1	1	1	2	2	2,5625	3,5	1,625	1,46875	4,625	2,796875	,919165965116513	1,30247018062932
25	8	3	3	2	3	0	0	0	2			0	8	0	4	8	0	0	0	0	0	0	4	0	0	6	6	5	0	2	3	3	2	2	2	2	2	3	1	2	2	2,0625	2,5	2	1,46875	4,625	2,796875	,919165965116513	1,30247018062932
26	1	2	4	2	3	0	0	0	2			0	1	10	1	0	0	0	1	0	1	0	0	0	0	0	0	10	10	6	5	6	1	1	2	2	1	1	1	4	2	2,0625	4,5	1,75	1,5703125	2,9375	1,59375	1,14048739385217	1,0155048005795
26	2	2	4	2	3	0	0	0	2			0	2	3	7	0	1	1	1	2	1	1	8	1	3	0	10	10	9	4	6	4	1	1	1	1	1	1	1	4	2	3,625	3,75	1,5	1,5703125	2,9375	1,59375	1,14048739385217	1,0155048005795
26	3	2	4	2	3	0	0	0	2			0	3	1	0	0	1	0	0	0	0	1	1	0	0	0	0	10	1	3	4	4	1	1	1	1	1	1	1	5	3	,9375	3	1,75	1,5703125	2,9375	1,59375	1,14048739385217	1,0155048005795
26	4	2	4	2	3	0	0	0	2			0	4	1	0	0	0	0	0	0	0	0	0	0	0	0	0	6	0	4	4	4	1	1	2	2	1	1	1	3	2	,4375	3,25	1,625	1,5703125	2,9375	1,59375	1,14048739385217	1,0155048005795
26	5	2	4	2	3	0	0	0	2			0	5	1	1	0	0	0	0	0	0	0	1	0	2	0	3	10	5	1	3	2	1	1	2	1	1	1	1	2	1	1,4375	1,75	1,25	1,5703125	2,9375	1,59375	1,14048739385217	1,0155048005795
26	6	2	4	2	3	0	0	0	2			0	6	2	1	0	0	0	0	0	0	0	0	0	0	0	10	7	10	1	1	4	1	1	1	1	1	1	1	1	1	1,875	1,75	1	1,5703125	2,9375	1,59375	1,14048739385217	1,0155048005795
26	7	2	4	2	3	0	0	0	2			0	7	0	0	0	0	0	0	0	0	0	0	0	0	0	0	0	0	3	1	3	1	1	2	2	1	1	1	3	2	0	2	1,625	1,5703125	2,9375	1,59375	1,14048739385217	1,0155048005795
26	8	2	4	2	3	0	0	0	2			0	8	5	0	0	0	0	0	0	0	0	0	0	0	0	10	10	10	3	5	5	1	1	4	1	1	1	2	5	3	2,1875	3,5	2,25	1,5703125	2,9375	1,59375	1,14048739385217	1,0155048005795
27	1	2	4	1	3	0	0	0	2			0	1	8	7	10	5	7	10	5	7	10	8	7	8	8	10	10	8	4	4	4	4	3	2	2	2	2	2	2	2	8	4	2,125	6,5625	3,6875	2,90625	1,8233970455483	,970548445835799
27	2	2	4	1	3	0	0	0	2			0	2	8	9	8	5	7	10	6	7	10	8	8	8	10	10	10	8	4	4	4	4	2	2	2	2	2	2	2	2	8,25	4	2	6,5625	3,6875	2,90625	1,8233970455483	,970548445835799
27	3	2	4	1	3	0	0	0	2			0	3	5	4	7	4	6	5	4	5	7	5	5	5	8	8	9	5	4	4	4	5	4	2	2	2	2	2	1	2	5,75	4,25	2,125	6,5625	3,6875	2,90625	1,8233970455483	,970548445835799
27	4	2	4	1	3	0	0	0	2			0	4	10	9	10	5	7	10	5	7	10	6	5	8	10	10	10	8	4	4	4	2	5	5	4	5	5	5	5	5	8,125	3,5	4,875	6,5625	3,6875	2,90625	1,8233970455483	,970548445835799
27	5	2	4	1	3	0	0	0	2			0	5	4	3	3	2	2	2	1	2	3	3	6	4	2	2	4	3	2	2	2	2	2	2	2	2	1	2	2	2	2,875	2	1,875	6,5625	3,6875	2,90625	1,8233970455483	,970548445835799
27	6	2	4	1	3	0	0	0	2			0	6	8	7	9	6	7	7	7	7	7	7	8	9	3	10	10	7	4	4	5	5	5	5	5	5	4	5	5	5	7,4375	4,5	4,875	6,5625	3,6875	2,90625	1,8233970455483	,970548445835799
27	7	2	4	1	3	0	0	0	2			0	7	6	4	4	4	7	6	5	7	6	4	7	6	7	4	9	4	5	4	5	5	2	2	2	3	2	2	2	2	5,625	4,75	2,125	6,5625	3,6875	2,90625	1,8233970455483	,970548445835799
27	8	2	4	1	3	0	0	0	2			0	8	8	6	5	4	4	8	4	8	8	4	6	6	6	7	10	9	3	3	2	2	3	3	3	4	3	4	3	3	6,4375	2,5	3,25	6,5625	3,6875	2,90625	1,8233970455483	,970548445835799
29	1	2	7	2	3	0	0	0	2			0	1	10	8	10	2	3	8	2	8	9	2	8	6	9	10	10	10	3	4	4	3	1	1	3	1	1	1	2	1	7,1875	3,5	1,375	7,5546875	4,4375	1,765625	,65587787068173	,873723558766076
29	2	2	7	2	3	0	0	0	2			0	2	10	8	10	5	7	9	9	9	9	2	9	8	8	10	10	8	4	4	6	4	1	1	3	1	1	1	1	1	8,1875	4,5	1,25	7,5546875	4,4375	1,765625	,65587787068173	,873723558766076
29	3	2	7	2	3	0	0	0	2			0	3	9	7	10	3	8	4	10	10	7	8	8	4	6	10	10	8	5	5	5	5	1	1	2	1	1	1	1	2	7,625	5	1,25	7,5546875	4,4375	1,765625	,65587787068173	,873723558766076
29	4	2	7	2	3	0	0	0	2			0	4	10	8	10	3	5	5	1	5	7	5	4	6	10	10	10	9	2	4	5	5	1	1	1	1	1	1	1	1	6,75	4	1	7,5546875	4,4375	1,765625	,65587787068173	,873723558766076
29	5	2	7	2	3	0	0	0	2			0	5	10	10	10	3	7	3	9	6	10	4	3	4	10	10	10	10	6	6	5	5	1	1	2	1	1	1	2	1	7,4375	5,5	1,25	7,5546875	4,4375	1,765625	,65587787068173	,873723558766076
29	6	2	7	2	3	0	0	0	2			0	6	10	10	10	5	10	5	10	8	9	5	7	5	10	10	10	9	5	5	6	5	1	2	2	1	1	1	2	2	8,3125	5,25	1,5	7,5546875	4,4375	1,765625	,65587787068173	,873723558766076
29	7	2	7	2	3	0	0	0	2			0	7	10	9	10	4	6	7	10	8	7	5	8	8	10	10	10	10	4	5	5	5	2	3	4	4	4	3	4	3	8,25	4,75	3,375	7,5546875	4,4375	1,765625	,65587787068173	,873723558766076
29	8	2	7	2	3	0	0	0	2			0	8	8	9	10	5	6	8	8	7	5	2	8	4	1	8	10	8	4	2	3	3	3	4	3	4	1	3	4	3	6,6875	3	3,125	7,5546875	4,4375	1,765625	,65587787068173	,873723558766076
31	1	2	6	2	3	0	0	0	2			0	1	10	1	2	0	4	0	1	2	2	0	0	5	1	10	8	4	2	5	5	6	2	2	3	1	3	2	2	2	3,125	4,5	2,125	3,40625	3,875	2,5	1,03644524698606	,82915619758885
31	2	2	6	2	3	0	0	0	2			0	2	7	2	3	0	3	0	1	1	2	0	1	3	0	10	9	4	4	5	5	4	4	2	2	1	4	1	3	2	2,875	4,5	2,375	3,40625	3,875	2,5	1,03644524698606	,82915619758885
31	3	2	6	2	3	0	0	0	2			0	3	8	6	1	0	6	2	6	1	3	3	3	6	9	10	7	8	4	4	3	4	4	4	4	1	4	4	5	4	4,9375	3,75	3,75	3,40625	3,875	2,5	1,03644524698606	,82915619758885
31	4	2	6	2			0	0	2			0	4																																3,40625	3,875	2,5	1,03644524698606	,82915619758885
31	5	2	6	2			0	0	2			0	5																																3,40625	3,875	2,5	1,03644524698606	,82915619758885
31	6	2	6	2	3	0	0	0	2			0	6	6	1	3	0	2	0	3	0	2	0	0	2	0	10	6	8	2	3	3	3	2	2	1	1	3	1	2	2	2,6875	2,75	1,75	3,40625	3,875	2,5	1,03644524698606	,82915619758885
31	7	2	6	2			0	0	2			0	7																																3,40625	3,875	2,5	1,03644524698606	,82915619758885
31	8	2	6	2			0	0	2			0	8																																3,40625	3,875	2,5	1,03644524698606	,82915619758885
33	1	2	5	2	3	0	0	0	1	2	2	0	1	10	10	9	8	10	7	10	9	10	10	9	10	10	8	10	2	5	6	6	3	2	3	5	4	1	2	3	3	8,875	5	2,875	8,984375	5,0625	3,5625	,771185167453317	,590726953281576
33	2	2	5	2	3	0	0	0	1	2	2	0	2	10	10	10	10	10	6	10	9	10	10	8	10	8	2	10	10	6	4	6	6	4	3	5	5	4	3	3	4	8,9375	5,5	3,875	8,984375	5,0625	3,5625	,771185167453317	,590726953281576
33	3	2	5	2	3	0	0	0	1	2	2	0	3	10	10	10	10	10	10	10	10	10	10	10	10	10	10	10	10	5	6	5	6	5	5	5	5	5	5	1	5	10	5,5	4,5	8,984375	5,0625	3,5625	,771185167453317	,590726953281576
33	4	2	5	2	3	0	0	0	1	2	2	0	4	7	9	10	8	9	4	8	8	10	10	8	10	9	4	10	6	6	5	3	3	3	2	4	3	2	3	4	3	8,125	4,25	3	8,984375	5,0625	3,5625	,771185167453317	,590726953281576
33	5	2	5	2			0	0	1	2	2	0	5																																8,984375	5,0625	3,5625	,771185167453317	,590726953281576
33	6	2	5	2			0	0	1	2	2	0	6																																8,984375	5,0625	3,5625	,771185167453317	,590726953281576
33	7	2	5	2			0	0	1	2	2	0	7																																8,984375	5,0625	3,5625	,771185167453317	,590726953281576
33	8	2	5	2			0	0	1	2	2	0	8																																8,984375	5,0625	3,5625	,771185167453317	,590726953281576
35	1	4	6	2	3	0	0	0	1	2	1	0	1	1	0	1	0	0	0	3	0	1	0	0	0	10	5	9	0	2	3	2	2	1	1	2	1	1	1	2	2	1,875	2,25	1,375	2,49107142857143	2,5	2,08928571428571	,816838235136525	,692218655243173
35	2	4	6	2			0	0	1	2	1	0	2																																2,49107142857143	2,5	2,08928571428571	,816838235136525	,692218655243173
35	3	4	6	2	3	0	0	0	1	2	1	0	3	0	3	10	0	1	1	1	9	0	0	0	0	4	10	9	0	3	2	2	3	2	3	3	2	2	2	5	2	3	2,5	2,625	2,49107142857143	2,5	2,08928571428571	,816838235136525	,692218655243173
35	4	4	6	2	3	0	0	0	1	2	1	0	4	3	2	10	0	4	1	2	2	10	1	0	4	2	7	2	0	2	5	3	4	1	2	3	1	1	1	2	2	3,125	3,5	1,625	2,49107142857143	2,5	2,08928571428571	,816838235136525	,692218655243173
35	5	4	6	2	3	0	0	0	1	2	1	0	5	9	0	10	0	2	0	5	0	4	0	0	0	2	10	7	6	1	3	1	1	2	1	2	2	2	1	2	2	3,4375	1,5	1,75	2,49107142857143	2,5	2,08928571428571	,816838235136525	,692218655243173
35	6	4	6	2	3	0	0	0	1	2	1	0	6	8	2	6	7	2	0	0	0	0	2	0	6	0	0	4	7	1	3	2	2	4	2	5	1	2	1	3	2	2,75	2	2,5	2,49107142857143	2,5	2,08928571428571	,816838235136525	,692218655243173
35	7	4	6	2	3	0	0	0	1	2	1	0	7	2	2	10	0	2	3	0	4	0	0	0	0	1	10	0	0	3	3	1	3	1	2	2	2	1	1	2	1	2,125	2,5	1,5	2,49107142857143	2,5	2,08928571428571	,816838235136525	,692218655243173
35	8	4	6	2	3	0	0	0	1	2	1	0	8	3	0	7	0	0	0	0	0	0	0	0	0	3	4	0	1	4	4	3	2	4	4	3	2	3	3	4	3	1,125	3,25	3,25	2,49107142857143	2,5	2,08928571428571	,816838235136525	,692218655243173
37	1	3	6	2	3	0	0	0	2			0	1	8	1	6	7	6	6	6	6	1	1	5	8	1	9	9	5	5	6	6	5	1	2	1	2	1	1	1	3	5,3125	5,5	1,5	4,4765625	3,625	1,828125	,687043273616319	,963624111659432
37	2	3	6	2	3	0	0	0	2			0	2	5	1	7	2	0	2	0	5	1	0	1	8	0	8	8	8	4	4	4	4	1	2	2	1	2	1	1	3	3,5	4	1,625	4,4765625	3,625	1,828125	,687043273616319	,963624111659432
37	3	3	6	2	3	0	0	0	2			0	3	10	1	10	1	1	3	5	3	2	2	4	8	1	10	10	8	3	3	3	3	1	2	2	1	1	1	2	2	4,9375	3	1,5	4,4765625	3,625	1,828125	,687043273616319	,963624111659432
37	4	3	6	2	3	0	0	0	2			0	4	1	5	5	3	4	3	5	5	3	3	2	8	2	8	10	9	4	4	4	4	1	3	2	1	1	1	2	3	4,75	4	1,75	4,4765625	3,625	1,828125	,687043273616319	,963624111659432
37	5	3	6	2	3	0	0	0	2			0	5	8	0	8	6	0	4	8	3	1	1	8	8	0	9	10	9	4	4	4	3	2	5	4	1	5	4	5	4	5,1875	3,75	3,75	4,4765625	3,625	1,828125	,687043273616319	,963624111659432
37	6	3	6	2	3	0	0	0	2			0	6	10	2	7	0	0	0	0	3	0	0	0	8	0	8	10	10	3	3	3	3	1	2	2	1	1	1	2	2	3,625	3	1,5	4,4765625	3,625	1,828125	,687043273616319	,963624111659432
37	7	3	6	2	3	0	0	0	2			0	7	8	0	7	6	0	0	6	3	0	0	0	8	0	8	10	10	3	2	2	2	1	2	2	1	1	1	2	2	4,125	2,25	1,5	4,4765625	3,625	1,828125	,687043273616319	,963624111659432
37	8	3	6	2	3	0	0	0	2			0	8	8	3	8	0	0	3	3	3	1	1	4	10	0	8	10	8	3	3	4	4	1	2	2	1	1	1	2	2	4,375	3,5	1,5	4,4765625	3,625	1,828125	,687043273616319	,963624111659432
38	1	2	2	1	3	0	0	0	2			0	1	6	4	3	0	7	5	8	9	6	0	4	2	0	8	7	2	5	4	4	4	3	4	4	1	3	3	4	4	4,4375	4,25	3,25	3,296875	3,96875	2,75	,852877220689724	,589150417368701
38	2	2	2	1	3	0	0	0	2			0	2	0	4	1	7	0	0	1	0	0	2	0	3	3	0	6	0	4	5	2	6	1	3	4	4	2	1	5	2	1,6875	4,25	2,75	3,296875	3,96875	2,75	,852877220689724	,589150417368701
38	3	2	2	1	3	0	0	0	2			0	3	3	1	1	6	6	0	0	1	1	3	2	7	8	2	8	2	3	5	4	6	3	2	3	4	1	3	4	3	3,1875	4,5	2,875	3,296875	3,96875	2,75	,852877220689724	,589150417368701
38	4	2	2	1	3	0	0	0	2			0	4	0	1	0	6	0	0	0	0	4	3	0	6	8	5	9	0	3	4	2	5	1	1	2	1	1	1	2	2	2,625	3,5	1,375	3,296875	3,96875	2,75	,852877220689724	,589150417368701
38	5	2	2	1	3	0	0	0	2			0	5	5	3	0	4	0	6	3	6	4	7	7	4	4	2	9	1	2	5	3	4	1	2	3	1	1	2	3	2	4,0625	3,5	1,875	3,296875	3,96875	2,75	,852877220689724	,589150417368701
38	6	2	2	1	3	0	0	0	2			0	6	0	7	7	6	0	0	0	0	4	6	0	9	7	3	9	0	1	5	2	4	2	4	5	1	2	1	5	3	3,625	3	2,875	3,296875	3,96875	2,75	,852877220689724	,589150417368701
38	7	2	2	1	3	0	0	0	2			0	7	1	0	8	0	5	5	9	7	7	0	7	2	2	1	0	2	4	4	5	6	4	5	5	2	4	2	5	4	3,5	4,75	3,875	3,296875	3,96875	2,75	,852877220689724	,589150417368701
38	8	2	2	1	3	0	0	0	2			0	8	6	1	8	6	4	2	6	1	8	0	3	5	0	2	0	0	3	4	4	5	3	5	5	1	2	1	5	3	3,25	4	3,125	3,296875	3,96875	2,75	,852877220689724	,589150417368701
39	1	2	3	1	3	0	0	0	2			0	1	10	3	2	1	7	9	7	9	8	2	8	3	4	9	3	10	6	4	2	6	3	2	3	3	1	3	2	3	5,9375	4,5	2,5	5,82142857142857	3,67857142857143	3,21428571428571	,62648632790159	,825558973694562
39	2	2	3	1	3	0	0	0	2			0	2	10	3	2	1	8	6	7	10	9	1	8	2	1	9	6	9	4	2	2	4	2	4	5	2	2	2	4	4	5,75	3	3,125	5,82142857142857	3,67857142857143	3,21428571428571	,62648632790159	,825558973694562
39	3	2	3	1	3	0	0	0	2			0	3	10	2	10	1	10	2	9	10	9	1	10	5	1	10	9	10	5	4	4	5	4	4	4	4	3	4	4	4	6,8125	4,5	3,875	5,82142857142857	3,67857142857143	3,21428571428571	,62648632790159	,825558973694562
39	4	2	3	1	3	0	0	0	2			0	4	10	1	7	2	8	8	8	10	9	2	9	1	1	10	3	10	4	2	2	2	2	3	4	4	2	4	3	4	6,1875	2,5	3,25	5,82142857142857	3,67857142857143	3,21428571428571	,62648632790159	,825558973694562
39	5	2	3	1			0	0	2			0	5																																5,82142857142857	3,67857142857143	3,21428571428571	,62648632790159	,825558973694562
39	6	2	3	1	3	0	0	0	2			0	6	9	1	7	1	7	4	5	7	8	1	5	1	1	7	4	9	4	2	4	4	1	4	4	4	2	4	4	4	4,8125	3,5	3,375	5,82142857142857	3,67857142857143	3,21428571428571	,62648632790159	,825558973694562
39	7	2	3	1	3	0	0	0	2			0	7	10	4	10	1	8	1	1	7	6	3	9	1	1	10	4	10	4	4	2	3	3	4	4	4	4	4	4	4	5,375	3,25	3,875	5,82142857142857	3,67857142857143	3,21428571428571	,62648632790159	,825558973694562
39	8	2	3	1	3	0	0	0	2			0	8	10	1	10	1	10	1	6	9	9	1	9	1	1	10	5	10	5	5	4	4	4	2	3	2	1	2	3	3	5,875	4,5	2,5	5,82142857142857	3,67857142857143	3,21428571428571	,62648632790159	,825558973694562
40	1	2	3	2	4	1	1	,142857142857143	1	1	1	1	1	8	5	9	8	6	7	5	10	5	8	5	10	3	10	10	1	4	4	4	6	3	5	5	2	3	2	4	4	6,875	4,5	3,5	6,82142857142857	4,57142857142857	3,5	,698238642858552	,449867705421219
40	2	2	3	2	3	0	1	,142857142857143	1	1	1	1	2	0	4	10	3	2	2	7	9	5	5	8	9	6	10	7	1	4	6	6	4	2	5	5	2	3	2	5	3	5,5	5	3,375	6,82142857142857	4,57142857142857	3,5	,698238642858552	,449867705421219
40	3	2	3	2	3	0	1	,142857142857143	1	1	1	1	3	3	6	10	3	8	8	6	10	4	7	7	10	8	10	10	3	5	5	5	5	2	5	5	3	2	2	4	4	7,0625	5	3,375	6,82142857142857	4,57142857142857	3,5	,698238642858552	,449867705421219
40	4	2	3	2	3	0	1	,142857142857143	1	1	1	1	4	2	7	10	4	7	7	7	10	4	5	6	10	6	10	10	3	5	5	5	5	3	4	5	2	2	2	4	4	6,75	5	3,25	6,82142857142857	4,57142857142857	3,5	,698238642858552	,449867705421219
40	5	2	3	2			1	,142857142857143	1	1	1	1	5																																6,82142857142857	4,57142857142857	3,5	,698238642858552	,449867705421219
40	6	2	3	2	3	0	1	,142857142857143	1	1	1	1	6	1	5	10	5	5	6	5	10	6	6	7	10	7	10	10	1	4	4	4	4	4	4	5	2	2	3	3	4	6,5	4	3,375	6,82142857142857	4,57142857142857	3,5	,698238642858552	,449867705421219
40	7	2	3	2	3	0	1	,142857142857143	1	1	1	1	7	3	6	10	7	6	8	7	10	7	7	7	10	10	10	10	2	4	4	4	4	4	5	5	2	2	4	5	4	7,5	4	3,875	6,82142857142857	4,57142857142857	3,5	,698238642858552	,449867705421219
40	8	2	3	2	3	0	1	,142857142857143	1	1	1	1	8	5	6	10	7	7	8	7	10	5	6	7	10	8	10	10	5	4	4	5	5	4	5	5	2	3	3	4	4	7,5625	4,5	3,75	6,82142857142857	4,57142857142857	3,5	,698238642858552	,449867705421219
41	1	3	3	2	3	0	0	0	2			1	1	0	0	0	0	0	0	0	0	0	0	0	0	0	0	0	0	5	6	4	5	3	5	5	5	4	3	5	4	0	5	4,25	1,35714285714286	4,78571428571429	3,875	,96670771669818	,74202104963083
41	2	3	3	2	3	0	0	0	2			1	2	0	0	6	0	0	0	1	0	1	0	1	1	0	9	3	9	6	5	4	6	3	4	5	4	5	4	5	4	1,9375	5,25	4,25	1,35714285714286	4,78571428571429	3,875	,96670771669818	,74202104963083
41	3	3	3	2	3	0	0	0	2			1	3	0	0	2	0	1	0	0	0	0	0	0	0	0	7	3	10	6	5	5	6	2	5	5	4	3	3	5	4	1,4375	5,5	3,875	1,35714285714286	4,78571428571429	3,875	,96670771669818	,74202104963083
41	4	3	3	2	3	0	0	0	2			1	4	0	0	3	0	0	0	0	0	0	0	0	1	0	9	8	10	6	5	4	6	3	5	5	4	4	4	5	4	1,9375	5,25	4,25	1,35714285714286	4,78571428571429	3,875	,96670771669818	,74202104963083
41	5	3	3	2	3	0	0	0	2			1	5	0	2	6	0	2	1	0	0	1	0	0	0	0	9	7	10	5	6	4	5	2	5	5	4	2	2	5	4	2,375	5	3,625	1,35714285714286	4,78571428571429	3,875	,96670771669818	,74202104963083
41	6	3	3	2	3	0	0	0	2			1	6	0	0	3	0	0	0	0	0	0	0	0	0	0	9	7	10	4	3	3	4	2	4	5	4	2	2	5	4	1,8125	3,5	3,5	1,35714285714286	4,78571428571429	3,875	,96670771669818	,74202104963083
41	7	3	3	2	3	0	0	0	2			1	7	0	0	0	0	0	0	0	0	0	0	0	0	0	0	0	0	4	4	4	4	2	4	5	3	2	2	5	4	0	4	3,375	1,35714285714286	4,78571428571429	3,875	,96670771669818	,74202104963083
41	8	3	3	2			0	0	2			1	8																																1,35714285714286	4,78571428571429	3,875	,96670771669818	,74202104963083
42	1	4	5	2	3	0	1	,166666666666667	1	2	1	1	1	10	0	10	0	0	0	2	0	2	0	2	10	0	10	10	10	6	4	6	5	2	3	4	4	2	2	3	4	4,125	5,25	3	1,67708333333333	3,45833333333333	2,91666666666667	1,42160597271771	1,57652043014566
42	2	4	5	2	3	0	1	,166666666666667	1	2	1	1	2	0	0	0	0	0	0	0	0	0	0	0	0	0	0	0	0	1	1	1	2	1	2	2	1	1	1	2	2	0	1,25	1,5	1,67708333333333	3,45833333333333	2,91666666666667	1,42160597271771	1,57652043014566
42	3	4	5	2			1	,166666666666667	1	2	1	1	3																																1,67708333333333	3,45833333333333	2,91666666666667	1,42160597271771	1,57652043014566
42	4	4	5	2	3	0	1	,166666666666667	1	2	1	1	4	2	0	2	0	0	0	1	2	1	0	1	3	0	2	4	4	4	4	4	4	2	4	4	2	1	2	4	3	1,375	4	2,75	1,67708333333333	3,45833333333333	2,91666666666667	1,42160597271771	1,57652043014566
42	5	4	5	2			1	,166666666666667	1	2	1	1	5																																1,67708333333333	3,45833333333333	2,91666666666667	1,42160597271771	1,57652043014566
42	6	4	5	2	3	0	1	,166666666666667	1	2	1	1	6	0	1	3	0	1	0	1	1	2	0	2	4	0	3	5	0	2	3	3	4	2	4	4	2	1	2	4	4	1,4375	3	2,875	1,67708333333333	3,45833333333333	2,91666666666667	1,42160597271771	1,57652043014566
42	7	4	5	2	3	0	1	,166666666666667	1	2	1	1	7	1	0	2	0	0	0	0	0	0	0	0	2	0	4	4	0	1	2	2	4	5	5	5	5	5	5	5	5	,8125	2,25	5	1,67708333333333	3,45833333333333	2,91666666666667	1,42160597271771	1,57652043014566
42	8	4	5	2	4	1	1	,166666666666667	1	2	1	1	8	3	2	3	0	3	0	4	2	0	0	3	4	0	4	5	4	5	5	5	5	2	4	4	2	1	2	2	2	2,3125	5	2,375	1,67708333333333	3,45833333333333	2,91666666666667	1,42160597271771	1,57652043014566
43	1	2	5	2	3	0	0	0	2			0	1	7	6	6	8	4	5	5	8	4	3	5	5	9	4	7	7	4	4	4	4	4	3	4	4	3	3	4	4	5,8125	4	3,625	3,9296875	3,71875	2,71875	1,3013718294142	,795495128834866
43	2	2	5	2	3	0	0	0	2			0	2	9	3	1	2	0	0	2	4	2	0	3	5	5	2	5	9	2	3	3	3	2	2	3	3	3	2	4	3	3,25	2,75	2,75	3,9296875	3,71875	2,71875	1,3013718294142	,795495128834866
43	3	2	5	2	3	0	0	0	2			0	3	1	7	1	3	1	0	3	1	1	0	2	5	0	3	6	1	4	4	4	3	1	3	3	1	4	2	3	3	2,1875	3,75	2,5	3,9296875	3,71875	2,71875	1,3013718294142	,795495128834866
43	4	2	5	2	3	0	0	0	2			0	4	6	6	4	4	5	1	6	4	4	3	4	5	5	2	4	2	4	4	5	5	2	4	3	3	1	2	3	3	4,0625	4,5	2,625	3,9296875	3,71875	2,71875	1,3013718294142	,795495128834866
43	5	2	5	2	3	0	0	0	2			0	5	8	7	2	4	3	2	3	6	1	3	2	4	5	2	7	8	3	3	4	2	1	3	3	1	3	2	3	3	4,1875	3	2,375	3,9296875	3,71875	2,71875	1,3013718294142	,795495128834866
43	6	2	5	2	3	0	0	0	2			0	6	7	5	6	1	6	0	7	5	2	0	3	7	6	6	6	5	4	5	4	4	2	2	2	3	1	1	2	2	4,5	4,25	1,875	3,9296875	3,71875	2,71875	1,3013718294142	,795495128834866
43	7	2	5	2	3	0	0	0	2			0	7	5	0	4	1	1	0	0	4	1	0	0	2	5	1	6	6	2	3	3	3	3	3	3	2	5	4	3	3	2,25	2,75	3,25	3,9296875	3,71875	2,71875	1,3013718294142	,795495128834866
43	8	2	5	2	3	0	0	0	2			0	8	8	5	2	4	6	4	6	4	4	4	3	4	7	5	9	8	5	4	5	5	3	3	3	3	2	2	3	3	5,1875	4,75	2,75	3,9296875	3,71875	2,71875	1,3013718294142	,795495128834866
44	1	4	6	2	3	0	0	0	2			0	1	10	8	2	7	6	7	7	7	9	9	7	9	10	1	10	8	2	4	4	3	3	4	4	4	3	2	4	3	7,3125	3,25	3,375	7,625	4,625	3,484375	,421254504003052	,7319250547114
44	2	4	6	2	3	0	0	0	2			0	2	9	7	2	8	6	8	10	7	9	9	8	6	10	1	10	6	4	2	5	6	3	4	4	3	3	3	5	4	7,25	4,25	3,625	7,625	4,625	3,484375	,421254504003052	,7319250547114
44	3	4	6	2	3	0	0	0	2			0	3	9	8	2	10	7	7	10	10	10	10	10	10	10	2	8	8	5	5	4	4	3	4	5	4	3	3	5	4	8,1875	4,5	3,875	7,625	4,625	3,484375	,421254504003052	,7319250547114
44	4	4	6	2	3	0	0	0	2			0	4	6	8	3	9	6	8	10	8	8	9	9	10	10	3	10	6	5	5	5	5	4	5	5	4	4	4	5	4	7,6875	5	4,375	7,625	4,625	3,484375	,421254504003052	,7319250547114
44	5	4	6	2	3	0	0	0	2			0	5	7	10	3	8	6	9	9	10	8	8	8	8	10	1	10	6	4	6	6	6	2	4	3	3	2	2	3	3	7,5625	5,5	2,75	7,625	4,625	3,484375	,421254504003052	,7319250547114
44	6	4	6	2	3	0	0	0	2			0	6	10	8	2	8	10	10	10	10	9	9	10	10	10	1	10	6	5	4	4	5	3	3	4	4	2	3	4	3	8,3125	4,5	3,25	7,625	4,625	3,484375	,421254504003052	,7319250547114
44	7	4	6	2	3	0	0	0	2			0	7	8	7	1	9	6	7	9	8	8	10	10	10	10	1	10	6	5	5	6	6	2	2	2	2	2	2	4	3	7,5	5,5	2,375	7,625	4,625	3,484375	,421254504003052	,7319250547114
44	8	4	6	2	3	0	0	0	2			0	8	8	9	1	9	8	6	8	8	7	8	8	9	10	1	10	5	4	5	5	4	4	5	5	3	4	4	5	4	7,1875	4,5	4,25	7,625	4,625	3,484375	,421254504003052	,7319250547114
45	1	3	3	1	3	0	0	0	2			0	1	0	6	9	5	3	7	7	9	9	8	8	9	6	8	6	0	4	4	4	4	2	2	2	4	4	3	3	3	6,25	4	2,875	6,1640625	3,40625	3,34375	,327220266301724	,549959414086946
45	2	3	3	1	3	0	0	0	2			0	2	1	8	7	7	6	4	8	9	9	7	9	9	6	6	7	3	4	3	2	1	4	4	4	5	3	5	5	2	6,625	2,5	4	6,1640625	3,40625	3,34375	,327220266301724	,549959414086946
45	3	3	3	1	3	0	0	0	2			0	3	0	8	4	8	9	9	8	9	8	7	9	8	8	1	6	0	5	3	2	2	3	4	4	3	3	4	4	4	6,375	3	3,625	6,1640625	3,40625	3,34375	,327220266301724	,549959414086946
45	4	3	3	1	3	0	0	0	2			0	4	0	6	7	7	8	6	7	8	8	6	9	9	7	1	6	0	4	4	4	2	4	4	4	3	4	3	4	3	5,9375	3,5	3,625	6,1640625	3,40625	3,34375	,327220266301724	,549959414086946
45	5	3	3	1	3	0	0	0	2			0	5	0	8	5	6	6	8	8	8	8	7	9	9	5	2	7	0	3	4	4	2	2	3	3	4	3	4	4	3	6	3,25	3,25	6,1640625	3,40625	3,34375	,327220266301724	,549959414086946
45	6	3	3	1	3	0	0	0	2			0	6	0	6	8	2	2	9	6	9	9	7	9	9	3	4	6	0	5	4	4	4	3	2	2	2	3	3	2	3	5,5625	4,25	2,5	6,1640625	3,40625	3,34375	,327220266301724	,549959414086946
45	7	3	3	1	3	0	0	0	2			0	7	7	7	9	0	4	9	9	8	8	7	9	9	2	5	8	1	5	4	4	1	3	3	2	3	2	3	4	3	6,375	3,5	2,875	6,1640625	3,40625	3,34375	,327220266301724	,549959414086946
45	8	3	3	1	3	0	0	0	2			0	8	1	7	7	6	8	7	8	9	8	6	8	9	7	1	7	0	4	4	4	1	2	5	4	4	4	4	5	4	6,1875	3,25	4	6,1640625	3,40625	3,34375	,327220266301724	,549959414086946
46	1	2	6	2	3	0	0	0	1	2	2	0	1	0	3	1	6	2	0	0	0	1	3	0	6	4	1	8	0	2	4	5	5	1	2	1	4	2	1	1	1	2,1875	4	1,625	3,015625	3,9375	2,546875	,791803716207495	,578637562357845
46	2	2	6	2	3	0	0	0	1	2	2	0	2	0	4	1	7	0	0	1	0	0	2	0	3	3	0	6	0	4	5	2	6	1	3	4	4	2	1	5	2	1,6875	4,25	2,75	3,015625	3,9375	2,546875	,791803716207495	,578637562357845
46	3	2	6	2	3	0	0	0	1	2	2	0	3	3	1	1	6	6	0	0	1	1	3	2	7	8	2	8	2	3	5	4	6	3	2	3	4	1	3	4	3	3,1875	4,5	2,875	3,015625	3,9375	2,546875	,791803716207495	,578637562357845
46	4	2	6	2	3	0	0	0	1	2	2	0	4	0	1	0	6	0	0	0	0	4	3	0	6	8	5	9	0	3	4	2	5	1	1	2	1	1	1	2	2	2,625	3,5	1,375	3,015625	3,9375	2,546875	,791803716207495	,578637562357845
46	5	2	6	2	3	0	0	0	1	2	2	0	5	5	3	0	4	0	6	3	6	4	7	7	4	4	2	9	1	2	5	3	4	1	2	3	1	1	2	3	2	4,0625	3,5	1,875	3,015625	3,9375	2,546875	,791803716207495	,578637562357845
46	6	2	6	2	3	0	0	0	1	2	2	0	6	0	7	7	6	0	0	0	0	4	6	0	9	7	3	9	0	1	5	2	4	2	4	5	1	2	1	5	3	3,625	3	2,875	3,015625	3,9375	2,546875	,791803716207495	,578637562357845
46	7	2	6	2	3	0	0	0	1	2	2	0	7	1	0	8	0	5	5	9	7	7	0	7	2	2	1	0	2	4	4	5	6	4	5	5	2	4	2	5	4	3,5	4,75	3,875	3,015625	3,9375	2,546875	,791803716207495	,578637562357845
46	8	2	6	2	3	0	0	0	1	2	2	0	8	6	1	8	6	4	2	6	1	8	0	3	5	0	2	0	0	3	4	4	5	3	5	5	1	2	1	5	3	3,25	4	3,125	3,015625	3,9375	2,546875	,791803716207495	,578637562357845
47	1	4	4	2	3	0	0	0	2			0	1	0	0	1	0	0	0	0	1	1	0	2	2	9	0	9	0	4	4	4	2	3	2	2	3	2	2	2	3	1,5625	3,5	2,375	1,7265625	2,6875	2	,313280275871303	,863444100266899
47	2	4	4	2	3	0	0	0	2			0	2	1	0	1	0	0	0	0	2	1	0	1	2	10	0	9	1	2	2	3	2	1	1	1	2	1	1	1	1	1,75	2,25	1,125	1,7265625	2,6875	2	,313280275871303	,863444100266899
47	3	4	4	2	3	0	0	0	2			0	3	2	1	0	0	0	0	0	1	0	0	1	0	9	0	9	2	3	2	2	2	2	2	2	2	2	2	2	2	1,5625	2,25	2	1,7265625	2,6875	2	,313280275871303	,863444100266899
47	4	4	4	2	3	0	0	0	2			0	4	4	1	1	0	0	1	0	1	1	0	0	0	5	0	9	0	5	4	3	1	1	2	2	1	1	1	3	2	1,4375	3,25	1,625	1,7265625	2,6875	2	,313280275871303	,863444100266899
47	5	4	4	2	3	0	0	0	2			0	5	0	0	1	0	0	1	0	1	1	0	1	1	10	0	9	0	1	1	1	1	1	1	1	1	1	1	1	1	1,5625	1	1	1,7265625	2,6875	2	,313280275871303	,863444100266899
47	6	4	4	2	3	0	0	0	2			0	6	1	1	1	0	0	1	0	1	0	0	0	1	9	0	9	1	2	3	3	2	2	3	3	3	2	2	3	3	1,5625	2,5	2,625	1,7265625	2,6875	2	,313280275871303	,863444100266899
47	7	4	4	2	3	0	0	0	2			0	7	1	0	1	0	0	0	1	1	3	1	1	3	10	0	9	1	4	3	3	3	3	3	3	3	3	3	4	4	2	3,25	3,25	1,7265625	2,6875	2	,313280275871303	,863444100266899
47	8	4	4	2	3	0	0	0	2			0	8	0	0	7	0	0	1	0	2	1	0	0	9	9	0	8	1	4	4	3	3	2	2	2	2	2	2	2	2	2,375	3,5	2	1,7265625	2,6875	2	,313280275871303	,863444100266899
48	1	3	3	2	3	0	0	0	2			0	1	4	10	3	5	8	10	10	10	8	2	7	8	10	5	6	2	6	4	4	6	1	4	5	4	1	1	5	4	6,75	5	3,125	4,9140625	3,46875	2,875	2,32727842949503	1,560892029761
48	2	3	3	2	3	0	0	0	2			0	2	6	10	9	7	10	10	10	10	10	7	10	8	10	7	7	2	6	5	6	6	5	5	5	5	2	5	5	5	8,3125	5,75	4,625	4,9140625	3,46875	2,875	2,32727842949503	1,560892029761
48	3	3	3	2	3	0	0	0	2			0	3	6	4	10	4	4	3	6	8	10	1	7	5	5	4	5	1	3	3	2	3	3	2	3	1	2	1	2	3	5,1875	2,75	2,125	4,9140625	3,46875	2,875	2,32727842949503	1,560892029761
48	4	3	3	2	3	0	0	0	2			0	4	6	7	10	3	8	3	5	10	10	2	10	4	4	7	6	8	3	3	3	3	2	3	3	2	1	2	3	2	6,4375	3	2,25	4,9140625	3,46875	2,875	2,32727842949503	1,560892029761
48	5	3	3	2	3	0	0	0	2			0	5	1	8	2	10	8	5	9	10	7	1	4	7	7	2	3	3	4	4	6	5	1	5	5	5	1	5	5	5	5,4375	4,75	4	4,9140625	3,46875	2,875	2,32727842949503	1,560892029761
48	6	3	3	2	3	0	0	0	2			0	6	0	3	3	4	4	3	3	5	2	6	4	3	6	1	2	0	2	2	2	2	1	2	2	2	1	2	1	1	3,0625	2	1,5	4,9140625	3,46875	2,875	2,32727842949503	1,560892029761
48	7	3	3	2	3	0	0	0	2			0	7	1	2	10	3	2	1	3	2	1	2	1	1	1	10	1	1	2	2	5	4	1	5	5	5	1	5	5	5	2,625	3,25	4	4,9140625	3,46875	2,875	2,32727842949503	1,560892029761
48	8	3	3	2	3	0	0	0	2			0	8	0	1	8	0	2	0	2	0	3	0	0	0	1	2	5	0	2	1	1	1	1	1	2	2	1	2	1	1	1,5	1,25	1,375	4,9140625	3,46875	2,875	2,32727842949503	1,560892029761
50	1	3	6	2	3	0	0	0	1	1	2	0	1	7	0	1	0	0	0	2	0	2	0	0	0	4	7	8	7	4	3	4	4	4	5	5	2	1	2	5	4	2,375	3,75	3,5	2,6171875	4,09375	3,359375	,965612719524315	,653800701393672
50	2	3	6	2	3	0	0	0	1	1	2	0	2	8	2	5	0	0	0	4	0	0	3	0	3	1	6	8	7	5	4	4	3	1	2	2	2	1	2	2	2	2,9375	4	1,75	2,6171875	4,09375	3,359375	,965612719524315	,653800701393672
50	3	3	6	2	3	0	0	0	1	1	2	0	3	7	1	5	0	0	0	1	0	0	5	0	0	3	2	8	5	1	4	4	4	2	2	3	3	4	3	3	3	2,3125	3,25	2,875	2,6171875	4,09375	3,359375	,965612719524315	,653800701393672
50	4	3	6	2	3	0	0	0	1	1	2	0	4	9	7	8	4	0	0	3	0	0	4	0	2	3	7	7	8	4	4	4	5	2	2	2	3	1	1	2	3	3,875	4,25	2	2,6171875	4,09375	3,359375	,965612719524315	,653800701393672
50	5	3	6	2	3	0	0	0	1	1	2	0	5	8	2	4	0	0	0	3	0	0	0	0	0	0	5	6	7	6	5	5	5	5	4	5	3	4	4	5	4	2,1875	5,25	4,25	2,6171875	4,09375	3,359375	,965612719524315	,653800701393672
50	6	3	6	2	3	0	0	0	1	1	2	0	6	5	2	6	6	5	7	7	5	5	0	0	0	2	7	4	5	3	4	4	5	3	3	4	4	3	3	4	4	4,125	4	3,5	2,6171875	4,09375	3,359375	,965612719524315	,653800701393672
50	7	3	6	2	3	0	0	0	1	1	2	0	7	3	0	5	0	0	0	0	0	0	0	0	0	0	4	6	6	3	4	3	4	5	5	5	4	5	3	5	5	1,5	3,5	4,625	2,6171875	4,09375	3,359375	,965612719524315	,653800701393672
50	8	3	6	2	3	0	0	0	1	1	2	0	8	3	0	2	0	0	0	5	0	0	0	0	0	3	5	6	2	5	5	4	5	4	4	5	5	3	5	5	4	1,625	4,75	4,375	2,6171875	4,09375	3,359375	,965612719524315	,653800701393672
51	1	3	2	2	3	0	0	0	1	2	1	0	1	6	0	10	2	0	3	0	10	5	5	10	8	3	8	10	10	1	4	4	6	3	4	4	1	1	2	4	3	5,625	3,75	2,75	4,92857142857143	3,25	3,14285714285714	,785139129314641	,408248290463863
51	2	3	2	2	3	0	0	0	1	2	1	0	2	10	0	10	2	0	0	3	10	6	10	9	7	6	4	10	8	1	4	4	5	2	2	2	1	1	1	4	3	5,9375	3,5	2	4,92857142857143	3,25	3,14285714285714	,785139129314641	,408248290463863
51	3	3	2	2	3	0	0	0	1	2	1	0	3	9	0	7	0	0	0	4	10	4	0	4	4	7	7	10	8	1	5	3	6	5	4	4	5	4	4	4	4	4,625	3,75	4,25	4,92857142857143	3,25	3,14285714285714	,785139129314641	,408248290463863
51	4	3	2	2	3	0	0	0	1	2	1	0	4	9	2	8	2	2	0	0	10	2	4	8	5	4	8	10	7	1	4	3	3	1	1	1	1	2	2	1	2	5,0625	2,75	1,375	4,92857142857143	3,25	3,14285714285714	,785139129314641	,408248290463863
51	5	3	2	2	3	0	0	0	1	2	1	0	5	9	0	9	0	0	0	3	10	7	5	10	4	2	10	10	6	1	4	3	4	2	2	2	2	1	2	3	3	5,3125	3	2,125	4,92857142857143	3,25	3,14285714285714	,785139129314641	,408248290463863
51	6	3	2	2	3	0	0	0	1	2	1	0	6	6	0	5	0	0	0	0	10	5	0	10	3	1	5	10	5	1	4	3	4	5	5	5	5	5	5	4	4	3,75	3	4,75	4,92857142857143	3,25	3,14285714285714	,785139129314641	,408248290463863
51	7	3	2	2			0	0	1	2	1	0	7																																4,92857142857143	3,25	3,14285714285714	,785139129314641	,408248290463863
51	8	3	2	2	3	0	0	0	1	2	1	0	8	6	0	7	1	0	0	1	10	5	0	10	3	3	6	10	5	1	4	3	4	5	5	5	5	3	5	5	5	4,1875	3	4,75	4,92857142857143	3,25	3,14285714285714	,785139129314641	,408248290463863
53	1	1	8	2	3	0	0	0	2			0	1	10	7	5	6	8	9	8	10	8	4	10	4	8	9	10	10	5	6	6	5	3	2	1	4	2	4	2	2	7,875	5,5	2,5	7,13392857142857	3,96428571428571	3	1,21697443921978	,871165065546462
53	2	1	8	2	3	0	0	0	2			0	2	8	5	5	2	6	5	6	5	3	3	9	0	10	5	6	10	3	4	5	3	3	2	1	2	2	3	2	2	5,5	3,75	2,125	7,13392857142857	3,96428571428571	3	1,21697443921978	,871165065546462
53	3	1	8	2	3	0	0	0	2			0	3	9	3	5	3	6	7	7	6	6	6	8	4	8	5	7	10	2	3	1	4	1	2	2	4	2	4	2	2	6,25	2,5	2,375	7,13392857142857	3,96428571428571	3	1,21697443921978	,871165065546462
53	4	1	8	2	3	0	0	0	2			0	4	10	3	3	2	6	6	7	7	5	4	10	3	9	10	6	6	3	5	5	3	2	5	5	4	4	4	5	4	6,0625	4	4,125	7,13392857142857	3,96428571428571	3	1,21697443921978	,871165065546462
53	5	1	8	2	3	0	0	0	2			0	5	9	5	7	10	5	10	8	7	8	7	10	10	10	7	6	10	4	3	4	5	4	5	3	5	5	5	3	2	8,0625	4	4	7,13392857142857	3,96428571428571	3	1,21697443921978	,871165065546462
53	6	1	8	2			0	0	2			0	6																																7,13392857142857	3,96428571428571	3	1,21697443921978	,871165065546462
53	7	1	8	2	3	0	0	0	2			0	7	10	7	9	8	8	10	7	8	10	10	10	9	8	8	9	10	4	5	4	3	2	2	2	5	2	4	2	2	8,8125	4	2,625	7,13392857142857	3,96428571428571	3	1,21697443921978	,871165065546462
53	8	1	8	2	3	0	0	0	2			0	8	10	6	4	6	8	10	7	10	7	7	7	7	5	7	7	10	5	5	2	4	3	3	3	4	3	4	3	3	7,375	4	3,25	7,13392857142857	3,96428571428571	3	1,21697443921978	,871165065546462
54	1	3	4	2	3	0	0	0	1	2	2	0	1	10	10	10	8	10	10	10	10	9	7	10	8	10	10	5	5	6	6	6	6	1	1	3	1	1	1	1	1	8,875	6	1,25	6,1875	5,5625	1,25	1,29903810567666	,691142945727272
54	2	3	4	2	3	0	0	0	1	2	2	0	2	10	6	10	6	6	6	6	6	6	6	6	4	6	10	3	10	4	4	4	4	1	1	1	1	1	1	1	1	6,6875	4	1	6,1875	5,5625	1,25	1,29903810567666	,691142945727272
54	3	3	4	2	3	0	0	0	1	2	2	0	3	10	5	10	5	5	7	7	7	7	5	6	6	7	10	0	7	6	6	6	6	1	1	3	1	1	1	2	2	6,5	6	1,5	6,1875	5,5625	1,25	1,29903810567666	,691142945727272
54	4	3	4	2	3	0	0	0	1	2	2	0	4	10	6	10	5	5	7	6	7	6	5	10	2	7	10	0	4	6	5	5	5	1	1	2	1	1	1	1	1	6,25	5,25	1,125	6,1875	5,5625	1,25	1,29903810567666	,691142945727272
54	5	3	4	2	3	0	0	0	1	2	2	0	5	10	6	10	4	2	5	5	5	4	0	6	0	5	10	0	0	6	6	6	6	1	1	1	1	1	1	1	1	4,5	6	1	6,1875	5,5625	1,25	1,29903810567666	,691142945727272
54	6	3	4	2	3	0	0	0	1	2	2	0	6	10	4	10	4	4	6	5	7	5	0	5	1	5	10	5	10	6	6	6	4	1	1	1	1	1	1	1	1	5,6875	5,5	1	6,1875	5,5625	1,25	1,29903810567666	,691142945727272
54	7	3	4	2	3	0	0	0	1	2	2	0	7	10	4	10	1	5	7	5	8	4	0	10	0	3	10	0	6	6	5	6	6	1	1	1	1	1	1	1	1	5,1875	5,75	1	6,1875	5,5625	1,25	1,29903810567666	,691142945727272
54	8	3	4	2	3	0	0	0	1	2	2	0	8	10	4	10	0	4	8	5	10	7	0	10	0	5	10	0	10	6	6	6	6	2	2	2	2	2	2	2	3	5,8125	6	2,125	6,1875	5,5625	1,25	1,29903810567666	,691142945727272
55	1	1	6	2	3	0	0	0	1	1	2	1	1	7	10	10	5	3	0	2	5	8	6	0	3	10	10	10	5	2	6	4	4	5	5	5	5	5	5	5	5	5,875	4	5	6,09375	4,21875	2,03125	,718070330817254	,699968111518559
55	2	1	6	2	3	0	0	0	1	1	2	1	2	3	8	10	4	6	2	6	5	4	6	6	8	10	10	8	2	6	4	3	6	1	2	3	2	1	1	2	2	6,125	4,75	1,75	6,09375	4,21875	2,03125	,718070330817254	,699968111518559
55	3	1	6	2	3	0	0	0	1	1	2	1	3	6	3	10	3	3	0	6	3	8	4	0	5	10	10	7	4	3	4	4	5	1	2	2	2	1	1	1	2	5,125	4	1,5	6,09375	4,21875	2,03125	,718070330817254	,699968111518559
55	4	1	6	2	3	0	0	0	1	1	2	1	4	4	4	10	7	2	1	3	2	6	4	1	7	10	10	8	2	4	3	4	2	2	2	2	2	1	1	3	2	5,0625	3,25	1,875	6,09375	4,21875	2,03125	,718070330817254	,699968111518559
55	5	1	6	2	3	0	0	0	1	1	2	1	5	7	6	9	7	7	5	6	3	4	5	4	6	10	9	8	5	5	5	4	6	1	2	1	1	1	1	2	1	6,3125	5	1,25	6,09375	4,21875	2,03125	,718070330817254	,699968111518559
55	6	1	6	2	3	0	0	0	1	1	2	1	6	7	6	9	5	9	6	7	7	6	4	7	6	10	8	7	6	5	5	4	5	2	2	2	1	1	1	2	2	6,875	4,75	1,625	6,09375	4,21875	2,03125	,718070330817254	,699968111518559
55	7	1	6	2	3	0	0	0	1	1	2	1	7	5	6	10	8	7	3	9	8	8	7	7	5	9	10	6	4	6	4	4	5	1	2	3	1	1	1	2	2	7	4,75	1,625	6,09375	4,21875	2,03125	,718070330817254	,699968111518559
55	8	1	6	2	3	0	0	0	1	1	2	1	8	6	4	10	6	5	3	7	5	6	8	5	4	10	10	9	4	2	2	4	5	1	2	3	1	1	1	2	2	6,375	3,25	1,625	6,09375	4,21875	2,03125	,718070330817254	,699968111518559
56	1	2	2	2	3	0	0	0	1	1	2	0	1	8	7	8	5	4	7	7	5	9	5	9	10	5	7	6	2	5	4	6	6	4	4	4	1	3	3	5	4	6,5	5,25	3,5	4,97321428571429	5	2,64285714285714	1,30446805432786	,456435464587638
56	2	2	2	2	3	0	0	0	1	1	2	0	2	3	5	9	4	3	6	9	7	6	5	9	9	8	3	5	7	3	4	5	6	2	3	4	1	1	1	4	3	6,125	4,5	2,375	4,97321428571429	5	2,64285714285714	1,30446805432786	,456435464587638
56	3	2	2	2	3	0	0	0	1	1	2	0	3	4	5	6	5	5	6	8	7	8	4	8	5	2	2	5	3	5	5	5	6	4	4	4	2	1	1	4	4	5,1875	5,25	3	4,97321428571429	5	2,64285714285714	1,30446805432786	,456435464587638
56	4	2	2	2	3	0	0	0	1	1	2	0	4	8	4	7	5	4	5	10	7	6	6	7	5	1	2	5	8	5	4	5	6	3	4	4	1	1	1	4	3	5,625	5	2,625	4,97321428571429	5	2,64285714285714	1,30446805432786	,456435464587638
56	5	2	2	2	3	0	0	0	1	1	2	0	5	1	2	1	2	4	4	2	4	5	2	2	2	6	3	5	1	4	4	5	4	4	4	4	1	1	1	4	4	2,875	4,25	2,875	4,97321428571429	5	2,64285714285714	1,30446805432786	,456435464587638
56	6	2	2	2			0	0	1	1	2	0	6																																4,97321428571429	5	2,64285714285714	1,30446805432786	,456435464587638
56	7	2	2	2	3	0	0	0	1	1	2	0	7	2	5	6	3	6	5	9	4	8	2	2	2	6	5	5	7	5	5	6	5	3	2	3	1	1	1	1	2	4,8125	5,25	1,75	4,97321428571429	5	2,64285714285714	1,30446805432786	,456435464587638
56	8	2	2	2	3	0	0	0	1	1	2	0	8	1	6	7	3	6	5	6	4	3	3	3	3	1	1	6	1	5	5	6	6	2	3	4	1	1	1	4	3	3,6875	5,5	2,375	4,97321428571429	5	2,64285714285714	1,30446805432786	,456435464587638
57	1	3	3	2	3	0	0	0	1	2	1	0	1	0	10	10	5	7	3	0	7	10	10	5	10	10	7	10	0	6	4	5	3	4	5	4	4	3	4	5	4	6,5	4,5	4,125	5,2578125	3,25	3,234375	1,01354526072382	,790569415042095
57	2	3	3	2	3	0	0	0	1	2	1	0	2	0	10	10	7	7	3	0	7	6	10	5	10	10	6	10	0	5	4	3	4	4	4	5	4	5	3	5	4	6,3125	4	4,25	5,2578125	3,25	3,234375	1,01354526072382	,790569415042095
57	3	3	3	2	3	0	0	0	1	2	1	0	3	0	8	10	8	10	2	0	7	5	7	5	10	10	1	10	0	5	4	3	4	5	5	5	2	5	5	5	5	5,8125	4	4,625	5,2578125	3,25	3,234375	1,01354526072382	,790569415042095
57	4	3	3	2	3	0	0	0	1	2	1	0	4	0	8	10	7	3	0	2	5	5	4	7	3	10	10	10	0	4	3	2	2	4	4	4	2	5	5	4	4	5,25	2,75	4	5,2578125	3,25	3,234375	1,01354526072382	,790569415042095
57	5	3	3	2	3	0	0	0	1	2	1	0	5	0	7	10	6	2	0	0	3	5	4	1	7	10	6	10	0	3	4	1	2	2	1	1	1	2	2	1	1	4,4375	2,5	1,375	5,2578125	3,25	3,234375	1,01354526072382	,790569415042095
57	6	3	3	2	3	0	0	0	1	2	1	0	6	0	6	10	5	3	0	1	3	8	6	8	5	10	8	10	0	4	2	3	2	2	3	2	1	2	1	3	2	5,1875	2,75	2	5,2578125	3,25	3,234375	1,01354526072382	,790569415042095
57	7	3	3	2	3	0	0	0	1	2	1	0	7	0	5	10	5	1	0	4	7	6	5	2	8	10	10	10	0	2	2	2	4	3	3	3	2	3	3	3	3	5,1875	2,5	2,875	5,2578125	3,25	3,234375	1,01354526072382	,790569415042095
57	8	3	3	2	3	0	0	0	1	2	1	0	8	0	1	10	1	1	0	1	3	5	0	0	2	10	10	10	0	4	4	2	2	3	3	3	1	4	1	3	3	3,375	3	2,625	5,2578125	3,25	3,234375	1,01354526072382	,790569415042095
58	1	2	2	2	3	0	1	,2	2			0	1	8	10	10	10	5	2	8	8	8	1	8	10	1	10	10	2	4	2	1	2	2	2	3	2	3	3	1	3	6,9375	2,25	2,375	5,725	4,35	2,1	1,35827901220626	1,38744369255116
58	2	2	2	2	3	0	1	,2	2			0	2	1	8	10	5	10	10	10	10	8	2	8	10	1	10	8	1	6	6	6	6	1	1	1	1	1	1	1	1	7	6	1	5,725	4,35	2,1	1,35827901220626	1,38744369255116
58	3	2	2	2	3	0	1	,2	2			0	3	0	8	8	3	3	1	8	1	1	0	2	6	2	8	8	0	5	5	5	5	5	5	5	3	5	5	5	5	3,6875	5	4,75	5,725	4,35	2,1	1,35827901220626	1,38744369255116
58	4	2	2	2	4	1	1	,2	2			0	4	1	8	8	4	7	7	7	7	5	2	2	9	2	9	8	0	5	5	4	4	1	2	2	1	1	1	1	2	5,375	4,5	1,375	5,725	4,35	2,1	1,35827901220626	1,38744369255116
58	5	2	2	2	3	0	1	,2	2			0	5	0	3	10	5	8	4	8	8	8	4	8	8	2	10	4	0	4	4	4	4	1	1	1	1	1	1	1	1	5,625	4	1	5,725	4,35	2,1	1,35827901220626	1,38744369255116
58	6	2	2	2			1	,2	2			0	6																																5,725	4,35	2,1	1,35827901220626	1,38744369255116
58	7	2	2	2			1	,2	2			0	7																																5,725	4,35	2,1	1,35827901220626	1,38744369255116
58	8	2	2	2			1	,2	2			0	8																																5,725	4,35	2,1	1,35827901220626	1,38744369255116
59	1	2	6	2	3	0	0	0	1	1		1	1	6	7	8	4	6	8	7	6	5	3	7	8	8	9	8	10	4	4	4	4	4	3	3	5	5	1	3	3	6,875	4	3,375	6,4375	3,5625	3,875	1,49478259288767	,590726953281576
59	2	2	6	2	3	0	0	0	1	1		1	2	3	4	2	5	2	3	4	4	2	6	4	2	7	8	6	6	2	4	3	2	5	5	5	5	5	5	5	5	4,25	2,75	5	6,4375	3,5625	3,875	1,49478259288767	,590726953281576
59	3	2	6	2			0	0	1	1		1	3																																6,4375	3,5625	3,875	1,49478259288767	,590726953281576
59	4	2	6	2	3	0	0	0	1	1		1	4	8	6	7	5	7	6	9	8	6	7	6	7	7	7	8	8	4	4	4	4	3	2	4	1	2	1	2	2	7	4	2,125	6,4375	3,5625	3,875	1,49478259288767	,590726953281576
59	5	2	6	2	3	0	0	0	1	1		1	5	7	5	6	8	6	8	7	8	8	8	7	9	10	8	10	7	3	4	4	3	5	5	5	5	5	5	5	5	7,625	3,5	5	6,4375	3,5625	3,875	1,49478259288767	,590726953281576
59	6	2	6	2			0	0	1	1		1	6																																6,4375	3,5625	3,875	1,49478259288767	,590726953281576
59	7	2	6	2			0	0	1	1		1	7																																6,4375	3,5625	3,875	1,49478259288767	,590726953281576
59	8	2	6	2			0	0	1	1		1	8																																6,4375	3,5625	3,875	1,49478259288767	,590726953281576
60	1	2	1	1	3	0	0	0	2			0	1	9	10	10	8	9	10	9	10	10	9	9	10	9	10	3	8	6	4	6	6	2	3	4	4	1	2	3	2	8,9375	5,5	2,625	8,71875	5,4375	3,359375	,516469816570699	,291241186255359
60	2	2	1	1	3	0	0	0	2			0	2	8	9	10	6	2	6	8	9	8	8	9	9	8	10	5	6	4	4	6	6	2	3	4	3	3	3	3	2	7,5625	5	2,875	8,71875	5,4375	3,359375	,516469816570699	,291241186255359
60	3	2	1	1	3	0	0	0	2			0	3	9	8	10	9	9	7	10	10	10	9	10	10	9	10	7	6	6	6	6	6	4	4	5	4	4	4	4	4	8,9375	6	4,125	8,71875	5,4375	3,359375	,516469816570699	,291241186255359
60	4	2	1	1	3	0	0	0	2			0	4	9	8	10	8	9	8	10	10	9	9	10	10	8	10	7	6	6	5	5	6	3	3	4	4	4	4	3	3	8,8125	5,5	3,5	8,71875	5,4375	3,359375	,516469816570699	,291241186255359
60	5	2	1	1	3	0	0	0	2			0	5	6	6	10	7	10	10	10	10	10	8	10	10	7	10	5	6	6	5	5	6	4	3	3	3	3	2	3	3	8,4375	5,5	3	8,71875	5,4375	3,359375	,516469816570699	,291241186255359
60	6	2	1	1	3	0	0	0	2			0	6	9	8	10	7	10	10	10	10	10	8	10	10	9	10	5	9	5	5	5	6	2	3	3	4	3	2	3	3	9,0625	5,25	2,875	8,71875	5,4375	3,359375	,516469816570699	,291241186255359
60	7	2	1	1	3	0	0	0	2			0	7	10	8	10	8	10	10	10	10	10	8	10	10	8	10	5	10	6	5	5	6	4	4	4	4	5	4	4	4	9,1875	5,5	4,125	8,71875	5,4375	3,359375	,516469816570699	,291241186255359
60	8	2	1	1	3	0	0	0	2			0	8	8	7	10	7	10	10	10	10	10	8	10	10	8	10	5	8	5	5	5	6	3	4	4	4	4	3	4	4	8,8125	5,25	3,75	8,71875	5,4375	3,359375	,516469816570699	,291241186255359
61	1	2	6	3	3	0	0	0	2			0	1	10	0	8	0	3	0	0	2	6	1	3	5	3	10	8	7	6	6	6	6	3	4	4	3	2	3	4	3	4,125	6	3,25	4,41666666666667	4,625	3,85416666666667	2,5973744756324	1,39418434935987
61	2	2	6	3	3	0	0	0	2			0	2	10	0	9	0	2	3	8	3	2	0	4	2	0	10	8	4	4	6	6	6	5	5	5	4	5	4	5	5	4,0625	5,5	4,75	4,41666666666667	4,625	3,85416666666667	2,5973744756324	1,39418434935987
61	3	2	6	3	3	0	0	0	2			0	3	10	4	9	5	10	4	9	9	4	5	10	6	9	10	10	6	6	6	6	6	3	4	5	4	3	3	4	4	7,5	6	3,75	4,41666666666667	4,625	3,85416666666667	2,5973744756324	1,39418434935987
61	4	2	6	3			0	0	2			0	4																																4,41666666666667	4,625	3,85416666666667	2,5973744756324	1,39418434935987
61	5	2	6	3	3	0	0	0	2			0	5	4	0	5	0	2	1	2	1	2	0	0	0	0	0	1	0	3	4	4	3	5	4	4	4	4	4	4	4	1,125	3,5	4,125	4,41666666666667	4,625	3,85416666666667	2,5973744756324	1,39418434935987
61	6	2	6	3	3	0	0	0	2			0	6	9	0	7	5	5	7	6	10	10	6	10	6	10	10	10	7	4	4	4	4	4	4	3	2	3	4	4	4	7,375	4	3,5	4,41666666666667	4,625	3,85416666666667	2,5973744756324	1,39418434935987
61	7	2	6	3	3	0	0	0	2			0	7	0	0	10	0	3	10	1	2	2	0	0	2	0	2	5	0	3	2	1	5	3	4	5	4	3	3	4	4	2,3125	2,75	3,75	4,41666666666667	4,625	3,85416666666667	2,5973744756324	1,39418434935987
61	8	2	6	3			0	0	2			0	8																																4,41666666666667	4,625	3,85416666666667	2,5973744756324	1,39418434935987
62	1	3	6	2	3	0	0	0	2			0	1	2	4	8	3	10	3	8	4	5	1	8	10	8	2	7	0	5	4	6	3	2	2	4	3	1	1	2	3	5,1875	4,5	2,25	4,8203125	4,40625	2,234375	1,17518876713184	,925217155977063
62	2	3	6	2	3	0	0	0	2			0	2	8	6	4	3	6	6	9	3	6	3	10	10	9	7	8	6	4	5	5	6	1	1	2	2	1	3	2	2	6,5	5	1,75	4,8203125	4,40625	2,234375	1,17518876713184	,925217155977063
62	3	3	6	2	3	0	0	0	2			0	3	1	7	10	7	9	2	10	1	2	6	3	5	10	1	10	0	4	5	5	5	1	4	5	4	1	2	5	3	5,25	4,75	3,125	4,8203125	4,40625	2,234375	1,17518876713184	,925217155977063
62	4	3	6	2	3	0	0	0	2			0	4	0	1	6	2	1	0	6	3	4	3	3	7	9	2	8	0	3	5	5	4	1	2	2	2	1	2	3	3	3,4375	4,25	2	4,8203125	4,40625	2,234375	1,17518876713184	,925217155977063
62	5	3	6	2	3	0	0	0	2			0	5	5	4	2	1	3	0	0	0	1	3	1	1	8	6	8	2	2	3	2	2	2	2	3	2	1	2	4	3	2,8125	2,25	2,375	4,8203125	4,40625	2,234375	1,17518876713184	,925217155977063
62	6	3	6	2	3	0	0	0	2			0	6	1	7	8	6	6	6	8	7	2	6	3	8	10	2	9	0	3	5	6	5	1	1	2	4	2	1	2	2	5,5625	4,75	1,875	4,8203125	4,40625	2,234375	1,17518876713184	,925217155977063
62	7	3	6	2	3	0	0	0	2			0	7	0	9	8	4	5	0	8	4	6	5	1	2	10	6	9	3	4	4	5	5	1	2	2	2	1	2	2	3	5	4,5	1,875	4,8203125	4,40625	2,234375	1,17518876713184	,925217155977063
62	8	3	6	2	3	0	0	0	2			0	8	0	7	7	6	1	1	7	5	3	8	2	6	10	5	9	0	6	6	5	4	3	4	4	2	1	1	3	3	4,8125	5,25	2,625	4,8203125	4,40625	2,234375	1,17518876713184	,925217155977063
63	1	3	2	2	3	0	1	,125	1	1	2	0	1	10	10	10	1	1	0	3	0	5	0	1	10	10	10	10	0	3	4	4	3	2	2	2	2	2	2	3	2	5,0625	3,5	2,125	4,1484375	2,75	1,859375	,855612706005802	1,34960311626366
63	2	3	2	2	4	1	1	,125	1	1	2	0	2	5	10	10	3	1	1	5	0	5	6	1	10	10	10	10	1	4	4	3	4	1	1	1	2	1	1	2	2	5,5	3,75	1,375	4,1484375	2,75	1,859375	,855612706005802	1,34960311626366
63	3	3	2	2	3	0	1	,125	1	1	2	0	3	2	1	10	2	0	1	8	2	3	0	0	5	10	10	10	0	2	3	3	4	1	2	3	2	1	1	3	2	4	3	1,875	4,1484375	2,75	1,859375	,855612706005802	1,34960311626366
63	4	3	2	2	3	0	1	,125	1	1	2	0	4	0	1	10	4	0	2	3	0	2	1	2	5	7	6	8	0	2	5	2	4	1	2	2	2	1	1	2	2	3,1875	3,25	1,625	4,1484375	2,75	1,859375	,855612706005802	1,34960311626366
63	5	3	2	2	3	0	1	,125	1	1	2	0	5	3	10	10	1	0	2	8	1	5	1	1	3	2	10	10	0	5	4	4	6	2	3	3	3	2	3	3	3	4,1875	4,75	2,75	4,1484375	2,75	1,859375	,855612706005802	1,34960311626366
63	6	3	2	2	3	0	1	,125	1	1	2	0	6	1	3	10	0	0	0	0	1	3	1	1	9	10	10	10	0	1	1	1	1	1	2	2	1	1	1	2	1	3,6875	1	1,375	4,1484375	2,75	1,859375	,855612706005802	1,34960311626366
63	7	3	2	2	3	0	1	,125	1	1	2	0	7	0	10	10	3	0	2	6	1	3	0	0	9	8	10	10	0	2	2	1	1	2	2	2	3	1	2	2	2	4,5	1,5	2	4,1484375	2,75	1,859375	,855612706005802	1,34960311626366
63	8	3	2	2	3	0	1	,125	1	1	2	0	8	0	2	10	2	0	0	1	0	1	1	0	9	3	10	10	0	1	2	1	1	1	2	2	2	1	2	2	2	3,0625	1,25	1,75	4,1484375	2,75	1,859375	,855612706005802	1,34960311626366
64	1	3	6	2	3	0	0	0	2			0	1	6	1	1	3	0	0	4	5	1	4	2	7	0	10	10	10	1	4	4	4	2	3	4	3	2	2	3	3	4	3,25	2,75	4,25	3,375	2,5625	1,97274962208299	,612372435695794
64	2	3	6	2	3	0	0	0	2			0	2	9	7	6	0	3	2	5	7	5	2	5	7	5	10	10	10	2	4	4	4	3	4	4	3	2	2	4	3	5,8125	3,5	3,125	4,25	3,375	2,5625	1,97274962208299	,612372435695794
64	3	3	6	2	3	0	0	0	2			0	3	10	1	8	0	3	4	5	4	3	6	4	6	0	10	5	10	4	4	4	4	3	3	3	3	2	2	2	3	4,9375	4	2,625	4,25	3,375	2,5625	1,97274962208299	,612372435695794
64	4	3	6	2	3	0	0	0	2			0	4	6	3	7	6	1	2	3	4	3	7	4	7	3	9	9	10	3	4	4	4	2	3	4	3	2	1	3	3	5,25	3,75	2,625	4,25	3,375	2,5625	1,97274962208299	,612372435695794
64	5	3	6	2	3	0	0	0	2			0	5	2	1	0	1	0	0	2	2	1	1	1	1	1	0	0	0	4	3	4	4	1	2	2	3	1	1	2	2	,8125	3,75	1,75	4,25	3,375	2,5625	1,97274962208299	,612372435695794
64	6	3	6	2	3	0	0	0	2			0	6	6	1	2	0	4	4	7	6	5	8	3	7	2	10	10	10	4	3	3	4	3	3	3	3	2	2	3	3	5,3125	3,5	2,75	4,25	3,375	2,5625	1,97274962208299	,612372435695794
64	7	3	6	2	3	0	0	0	2			0	7	6	3	5	2	0	0	0	2	0	0	0	1	1	1	1	5	2	2	2	2	1	4	3	3	1	2	4	3	1,6875	2	2,625	4,25	3,375	2,5625	1,97274962208299	,612372435695794
64	8	3	6	2	3	0	0	0	2			0	8	8	4	10	2	5	5	6	4	5	7	5	2	8	10	8	10	3	4	3	3	3	3	3	1	2	1	3	2	6,1875	3,25	2,25	4,25	3,375	2,5625	1,97274962208299	,612372435695794
65	1	3	4	2	4	1	1	,2	2			0	1	0	4	5	3	9	10	10	10	10	3	7	10	10	9	6	0	4	5	4	5	3	2	2	1	2	1	1	2	6,625	4,5	1,75	6,0625	4,4	3,025	,5	,454147553114624
65	2	3	4	2	3	0	1	,2	2			0	2	3	2	4	4	8	8	8	9	9	4	7	8	10	6	7	2	6	6	4	4	3	3	3	1	4	4	3	3	6,1875	5	3	6,0625	4,4	3,025	,5	,454147553114624
65	3	3	4	2	3	0	1	,2	2			0	3	3	3	7	2	8	10	6	7	10	4	10	4	10	7	6	1	3	5	5	5	4	4	4	1	5	4	4	4	6,125	4,5	3,75	6,0625	4,4	3,025	,5	,454147553114624
65	4	3	4	2	3	0	1	,2	2			0	4	2	3	6	2	7	10	7	10	10	3	10	5	10	6	5	2	3	4	5	5	3	2	3	1	3	2	5	3	6,125	4,25	2,75	6,0625	4,4	3,025	,5	,454147553114624
65	5	3	4	2			1	,2	2			0	5																																6,0625	4,4	3,025	,5	,454147553114624
65	6	3	4	2	3	0	1	,2	2			0	6	0	5	4	3	4	7	7	8	10	4	9	6	10	5	2	0	3	4	4	4	4	4	4	1	5	5	4	4	5,25	3,75	3,875	6,0625	4,4	3,025	,5	,454147553114624
65	7	3	4	2			1	,2	2			0	7																																6,0625	4,4	3,025	,5	,454147553114624
65	8	3	4	2			1	,2	2			0	8																																6,0625	4,4	3,025	,5	,454147553114624
66	1	2	7	2	3	0	0	0	1	1	1	0	1	9	6	7	5	9	2	7	5	6	3	7	7	10	10	10	10	4	4	4	5	3	4	4	4	1	2	4	4	7,0625	4,25	3,25	7,8046875	4,1875	2,84375	,598955098334949	,22160131510698
66	2	2	7	2	3	0	0	0	1	1	1	0	2	10	6	8	4	7	1	7	8	5	5	8	9	10	10	8	10	4	4	4	4	2	3	3	5	1	4	3	3	7,25	4	3	7,8046875	4,1875	2,84375	,598955098334949	,22160131510698
66	3	2	7	2	3	0	0	0	1	1	1	0	3	9	7	7	6	5	3	6	6	6	3	8	8	9	10	10	10	3	5	5	5	3	4	4	5	1	4	4	4	7,0625	4,5	3,625	7,8046875	4,1875	2,84375	,598955098334949	,22160131510698
66	4	2	7	2	3	0	0	0	1	1	1	0	4	9	6	10	5	8	6	9	7	5	4	8	10	10	10	10	9	4	4	5	5	2	3	3	4	1	2	3	3	7,875	4,5	2,625	7,8046875	4,1875	2,84375	,598955098334949	,22160131510698
66	5	2	7	2	3	0	0	0	1	1	1	0	5	10	7	10	4	10	8	10	8	5	3	9	7	8	10	10	10	5	4	4	3	3	4	4	2	1	2	3	3	8,0625	4	2,75	7,8046875	4,1875	2,84375	,598955098334949	,22160131510698
66	6	2	7	2	3	0	0	0	1	1	1	0	6	10	6	10	7	9	6	10	8	6	4	9	8	9	10	10	10	4	4	4	4	2	3	4	1	2	3	4	4	8,25	4	2,875	7,8046875	4,1875	2,84375	,598955098334949	,22160131510698
66	7	2	7	2	3	0	0	0	1	1	1	0	7	10	8	10	8	10	5	9	8	8	7	7	9	10	9	7	8	4	4	4	4	1	3	3	5	1	3	3	3	8,3125	4	2,75	7,8046875	4,1875	2,84375	,598955098334949	,22160131510698
66	8	2	7	2	3	0	0	0	1	1	1	0	8	10	10	10	9	7	9	8	9	9	6	9	8	9	8	8	8	5	4	4	4	2	2	2	3	1	1	2	2	8,5625	4,25	1,875	7,8046875	4,1875	2,84375	,598955098334949	,22160131510698
67	1	2	4	2	3	0	0	0	2			0	1	9	10	0	9	0	1	0	0	0	0	0	1	2	0	5	8	2	3	1	4	2	1	1	1	3	2	1	1	2,8125	2,5	1,5	3,4140625	2,8125	1,578125	,529210897570281	,546906886825484
67	2	2	4	2	3	0	0	0	2			0	2	9	10	0	7	1	0	8	0	3	4	0	0	2	0	7	8	1	5	2	4	1	1	2	1	1	1	2	1	3,6875	3	1,25	3,4140625	2,8125	1,578125	,529210897570281	,546906886825484
67	3	2	4	2	3	0	0	0	2			0	3	9	8	0	4	2	1	2	2	3	5	1	2	5	0	8	7	3	4	2	1	1	1	1	1	1	1	2	1	3,6875	2,5	1,125	3,4140625	2,8125	1,578125	,529210897570281	,546906886825484
67	4	2	4	2	3	0	0	0	2			0	4	7	8	0	5	0	2	3	0	4	1	1	1	5	1	7	4	4	4	4	1	2	2	2	1	1	1	2	2	3,0625	3,25	1,625	3,4140625	2,8125	1,578125	,529210897570281	,546906886825484
67	5	2	4	2	3	0	0	0	2			0	5	1	6	2	5	0	0	2	0	4	7	0	4	8	0	6	1	4	4	1	1	2	3	4	3	1	1	3	3	2,875	2,5	2,5	3,4140625	2,8125	1,578125	,529210897570281	,546906886825484
67	6	2	4	2	3	0	0	0	2			0	6	6	4	0	6	1	1	7	6	3	3	5	7	7	0	4	8	2	3	2	1	1	1	1	1	1	1	1	1	4,25	2	1	3,4140625	2,8125	1,578125	,529210897570281	,546906886825484
67	7	2	4	2	3	0	0	0	2			0	7	7	8	4	4	1	1	3	3	1	2	0	3	5	0	5	2	4	4	3	1	2	1	1	1	2	1	1	2	3,0625	3	1,375	3,4140625	2,8125	1,578125	,529210897570281	,546906886825484
67	8	2	4	2	3	0	0	0	2			0	8	9	6	2	7	0	4	2	4	5	4	0	1	6	0	8	4	3	4	3	5	1	3	4	1	1	1	4	3	3,875	3,75	2,25	3,4140625	2,8125	1,578125	,529210897570281	,546906886825484
68	1	4	8	2	3	0	0	0	2			0	1	2	5	0	0	1	0	2	2	2	4	0	5	9	2	9	0	1	4	4	4	1	2	2	1	1	1	1	1	2,6875	3,25	1,25	2,21875	2,875	1,578125	,507752400289748	,694365074829414
68	2	4	8	2	3	0	0	0	2			0	2	0	5	0	2	1	0	3	2	3	6	1	5	8	1	10	0	2	4	4	4	2	2	2	2	2	2	2	2	2,9375	3,5	2	2,21875	2,875	1,578125	,507752400289748	,694365074829414
68	3	4	8	2	3	0	0	0	2			0	3	0	2	0	1	1	1	1	1	1	3	1	3	8	1	10	0	2	4	4	4	3	3	3	2	2	2	3	3	2,125	3,5	2,625	2,21875	2,875	1,578125	,507752400289748	,694365074829414
68	4	4	8	2	3	0	0	0	2			0	4	0	3	0	1	1	2	4	1	3	5	2	3	9	0	10	0	1	2	4	4	1	1	1	1	1	1	1	1	2,75	2,75	1	2,21875	2,875	1,578125	,507752400289748	,694365074829414
68	5	4	8	2	3	0	0	0	2			0	5	0	1	0	1	1	1	0	1	1	2	0	3	10	0	10	0	1	2	3	2	2	2	2	1	2	2	1	2	1,9375	2	1,75	2,21875	2,875	1,578125	,507752400289748	,694365074829414
68	6	4	8	2	3	0	0	0	2			0	6	0	0	0	1	0	0	0	1	1	1	0	1	10	0	10	0	1	2	2	2	2	2	2	1	2	2	1	2	1,5625	1,75	1,75	2,21875	2,875	1,578125	,507752400289748	,694365074829414
68	7	4	8	2	3	0	0	0	2			0	7	0	2	0	0	0	0	1	0	4	3	0	2	10	0	10	0	2	3	3	3	1	1	1	1	1	1	1	1	2	2,75	1	2,21875	2,875	1,578125	,507752400289748	,694365074829414
68	8	4	8	2	3	0	0	0	2			0	8	0	0	0	0	0	0	1	1	0	1	1	4	10	0	10	0	2	4	4	4	1	1	1	1	2	2	1	1	1,75	3,5	1,25	2,21875	2,875	1,578125	,507752400289748	,694365074829414
69	1	2	7	2	3	0	1	,25	1	2	1	0	1	5	0	8	0	5	0	0	6	3	0	2	9	2	10	10	10	4	4	4	6	2	2	2	1	1	1	1	2	4,375	4,5	1,5	2,421875	3,8125	2,84375	2,13927496966457	,554338945652086
69	2	2	7	2	5	1	1	,25	1	2	1	0	2	6	2	0	3	0	0	2	0	0	0	0	0	3	0	0	0	4	4	4	4	1	4	4	2	3	3	3	3	1	4	2,875	2,421875	3,8125	2,84375	2,13927496966457	,554338945652086
69	3	2	7	2	3	0	1	,25	1	2	1	0	3	6	0	5	0	0	0	2	0	3	4	2	6	8	10	10	10	3	3	3	4	1	2	3	4	1	3	2	2	4,125	3,25	2,25	2,421875	3,8125	2,84375	2,13927496966457	,554338945652086
69	4	2	7	2			1	,25	1	2	1	0	4																																2,421875	3,8125	2,84375	2,13927496966457	,554338945652086
69	5	2	7	2	3	0	1	,25	1	2	1	0	5	0	0	0	0	0	0	0	0	0	0	0	0	3	0	0	0	4	3	3	4	4	5	5	5	5	4	5	5	,1875	3,5	4,75	2,421875	3,8125	2,84375	2,13927496966457	,554338945652086
69	6	2	7	2			1	,25	1	2	1	0	6																																2,421875	3,8125	2,84375	2,13927496966457	,554338945652086
69	7	2	7	2			1	,25	1	2	1	0	7																																2,421875	3,8125	2,84375	2,13927496966457	,554338945652086
69	8	2	7	2			1	,25	1	2	1	0	8																																2,421875	3,8125	2,84375	2,13927496966457	,554338945652086
71	1	1	4	2	3	0	0	0	2			0	1	3	3	10	3	2	0	0	0	8	2	0	8	6	10	10	3	5	6	6	6	2	3	3	2	3	2	3	3	4,25	5,75	2,625	4,6796875	5,25	2,484375	,814515015098819	,400891862868637
71	2	1	4	2	3	0	0	0	2			0	2	3	2	7	5	0	2	1	3	2	3	0	7	4	10	7	5	4	6	4	6	2	3	2	2	3	2	3	3	3,8125	5	2,5	4,6796875	5,25	2,484375	,814515015098819	,400891862868637
71	3	1	4	2	3	0	0	0	2			0	3	5	6	9	2	0	3	0	2	1	6	0	10	4	8	9	5	5	6	5	6	2	2	2	2	2	2	3	2	4,375	5,5	2,125	4,6796875	5,25	2,484375	,814515015098819	,400891862868637
71	4	1	4	2	3	0	0	0	2			0	4	5	7	9	2	1	3	1	1	7	7	1	9	10	10	10	7	5	6	6	4	2	2	2	3	2	2	3	3	5,625	5,25	2,375	4,6796875	5,25	2,484375	,814515015098819	,400891862868637
71	5	1	4	2	3	0	0	0	2			0	5	7	5	3	0	0	1	2	2	8	3	0	10	9	10	9	7	5	5	5	4	3	3	3	2	4	2	3	3	4,75	4,75	2,875	4,6796875	5,25	2,484375	,814515015098819	,400891862868637
71	6	1	4	2	3	0	0	0	2			0	6	6	5	4	1	3	2	1	0	5	4	0	2	8	10	9	6	4	5	5	5	1	1	1	2	1	2	2	2	4,125	4,75	1,5	4,6796875	5,25	2,484375	,814515015098819	,400891862868637
71	7	1	4	2	3	0	0	0	2			0	7	9	8	7	1	6	4	5	2	8	5	2	6	10	10	7	9	6	6	5	6	2	2	2	1	1	1	1	1	6,1875	5,75	1,375	4,6796875	5,25	2,484375	,814515015098819	,400891862868637
71	8	1	4	2	3	0	0	0	2			0	8	6	6	5	2	0	3	3	1	4	5	0	3	9	10	6	6	5	5	6	5	4	5	5	5	5	4	4	4	4,3125	5,25	4,5	4,6796875	5,25	2,484375	,814515015098819	,400891862868637
72	1	1	4	2	3	0	0	0	1	2	1	1	1	10	0	10	2	0	1	0	0	1	0	10	2	1	3	5	7	1	5	4	1	3	4	5	1	1	1	5	4	3,25	2,75	3	2,54166666666667	3,04166666666667	2,10416666666667	1,61616186276829	1,13376217376779
72	2	1	4	2	3	0	0	0	1	2	1	1	2	0	8	0	3	0	0	0	0	1	1	1	0	10	0	0	0	1	3	2	4	2	2	3	1	1	1	3	3	1,5	2,5	2	2,54166666666667	3,04166666666667	2,10416666666667	1,61616186276829	1,13376217376779
72	3	1	4	2	3	0	0	0	1	2	1	1	3	10	8	10	2	1	0	0	0	8	0	0	0	4	10	10	10	5	5	5	5	1	3	3	1	1	1	3	3	4,5625	5	2	2,54166666666667	3,04166666666667	2,10416666666667	1,61616186276829	1,13376217376779
72	4	1	4	2	3	0	0	0	1	2	1	1	4	10	2	10	3	0	1	0	0	0	0	0	0	0	10	10	10	2	3	2	2	1	1	1	1	1	1	5	1	3,5	2,25	1,5	2,54166666666667	3,04166666666667	2,10416666666667	1,61616186276829	1,13376217376779
72	5	1	4	2			0	0	1	2	1	1	5																																2,54166666666667	3,04166666666667	2,10416666666667	1,61616186276829	1,13376217376779
72	6	1	4	2			0	0	1	2	1	1	6																																2,54166666666667	3,04166666666667	2,10416666666667	1,61616186276829	1,13376217376779
72	7	1	4	2	3	0	0	0	1	2	1	1	7	0	0	0	0	0	0	0	0	0	0	0	0	0	0	0	0	2	4	5	4	2	3	3	2	1	1	5	3	0	3,75	2,5	2,54166666666667	3,04166666666667	2,10416666666667	1,61616186276829	1,13376217376779
72	8	1	4	2	3	0	0	0	1	2	1	1	8	10	0	10	0	0	0	0	0	0	0	0	0	0	4	7	8	1	2	2	3	1	2	2	2	1	1	2	2	2,4375	2	1,625	2,54166666666667	3,04166666666667	2,10416666666667	1,61616186276829	1,13376217376779
73	1	4	8	2	3	0	0	0	2			0	1	0	0	0	0	0	0	0	0	0	0	0	0	2	0	5	0	1	1	1	1	1	2	1	1	1	1	1	2	,4375	1	1,25	,421875	1,4375	2,109375	,881196173634777	,863444100266899
73	2	4	8	2	3	0	0	0	2			0	2	0	0	0	0	0	0	0	0	0	0	0	0	5	0	0	0	1	1	1	1	3	4	4	4	2	3	5	4	,3125	1	3,625	,421875	1,4375	2,109375	,881196173634777	,863444100266899
73	3	4	8	2	3	0	0	0	2			0	3	0	0	0	0	0	0	0	0	0	0	0	0	1	0	0	0	1	1	1	1	1	1	1	2	1	1	1	1	,0625	1	1,125	,421875	1,4375	2,109375	,881196173634777	,863444100266899
73	4	4	8	2	3	0	0	0	2			0	4	6	5	10	0	0	0	0	0	0	0	0	0	0	10	10	0	1	1	2	2	1	2	2	2	1	1	2	2	2,5625	1,5	1,625	,421875	1,4375	2,109375	,881196173634777	,863444100266899
73	5	4	8	2	3	0	0	0	2			0	5	0	0	0	0	0	0	0	0	0	0	0	0	0	0	0	0	1	1	1	1	1	2	2	2	1	1	2	2	0	1	1,625	,421875	1,4375	2,109375	,881196173634777	,863444100266899
73	6	4	8	2	3	0	0	0	2			0	6	0	0	0	0	0	0	0	0	0	0	0	0	0	0	0	0	1	1	3	1	1	3	3	2	2	2	3	3	0	1,5	2,375	,421875	1,4375	2,109375	,881196173634777	,863444100266899
73	7	4	8	2	3	0	0	0	2			0	7	0	0	0	0	0	0	0	0	0	0	0	0	0	0	0	0	1	1	1	1	1	1	1	1	1	1	1	1	0	1	1	,421875	1,4375	2,109375	,881196173634777	,863444100266899
73	8	4	8	2	3	0	0	0	2			0	8	0	0	0	0	0	0	0	0	0	0	0	0	0	0	0	0	3	4	4	3	4	5	5	5	2	4	5	4	0	3,5	4,25	,421875	1,4375	2,109375	,881196173634777	,863444100266899
74	1	1	5	2	3	0	0	0	2			0	1	5	3	10	1	6	2	7	5	4	1	7	2	8	9	8	0	2	2	2	2	1	1	2	2	2	2	2	2	4,875	2	1,75	5,8046875	3,4375	2,53125	1,07966052659091	1,1783008347374
74	2	1	5	2	3	0	0	0	2			0	2	0	6	9	0	5	3	7	5	2	1	3	1	8	7	7	0	2	2	1	3	2	2	2	2	2	2	2	2	4	2	2	5,8046875	3,4375	2,53125	1,07966052659091	1,1783008347374
74	3	1	5	2	3	0	0	0	2			0	3	8	7	10	1	9	9	10	8	8	4	7	5	9	6	7	9	4	3	2	4	2	2	2	3	2	3	2	3	7,3125	3,25	2,375	5,8046875	3,4375	2,53125	1,07966052659091	1,1783008347374
74	4	1	5	2	3	0	0	0	2			0	4	1	4	10	2	9	8	4	9	7	2	8	3	8	3	6	1	3	3	3	3	2	2	2	3	3	3	2	2	5,3125	3	2,375	5,8046875	3,4375	2,53125	1,07966052659091	1,1783008347374
74	5	1	5	2	3	0	0	0	2			0	5	6	7	9	5	5	6	8	7	6	6	8	3	9	3	5	3	3	3	3	3	4	3	2	3	3	3	3	3	6	3	3	5,8046875	3,4375	2,53125	1,07966052659091	1,1783008347374
74	6	1	5	2	3	0	0	0	2			0	6	4	6	8	1	9	10	9	9	8	2	9	1	8	7	6	3	6	4	4	5	2	2	2	3	2	2	2	2	6,25	4,75	2,125	5,8046875	3,4375	2,53125	1,07966052659091	1,1783008347374
74	7	1	5	2	3	0	0	0	2			0	7	3	6	8	4	10	10	9	9	9	4	9	8	8	3	8	3	5	5	5	4	2	1	2	3	2	2	2	2	6,9375	4,75	2	5,8046875	3,4375	2,53125	1,07966052659091	1,1783008347374
74	8	1	5	2	3	0	0	0	2			0	8	2	2	8	2	10	9	9	10	9	2	9	1	8	2	7	2	4	5	5	5	5	4	4	5	5	5	4	5	5,75	4,75	4,625	5,8046875	3,4375	2,53125	1,07966052659091	1,1783008347374
75	1	2	7	2	3	0	0	0	1	2	2	0	1	0	3	4	3	8	9	8	10	9	7	10	9	6	8	8	7	3	2	1	5	2	4	3	2	1	2	4	4	6,8125	2,75	2,75	8,125	3,4	2,2	,786854894500886	,602079728939615
75	2	2	7	2			0	0	1	2	2	0	2																																8,125	3,4	2,2	,786854894500886	,602079728939615
75	3	2	7	2	3	0	0	0	1	2	2	0	3	7	8	9	10	10	9	9	10	9	8	10	9	8	9	10	5	3	5	3	6	1	3	3	2	1	1	4	2	8,75	4,25	2,125	8,125	3,4	2,2	,786854894500886	,602079728939615
75	4	2	7	2	3	0	0	0	1	2	2	0	4	8	7	10	8	2	10	10	10	9	8	10	9	10	8	10	6	5	2	2	6	4	2	2	1	1	1	2	2	8,4375	3,75	1,875	8,125	3,4	2,2	,786854894500886	,602079728939615
75	5	2	7	2	3	0	0	0	1	2	2	0	5	7	8	9	8	10	10	10	10	10	8	10	8	6	9	10	5	4	2	1	6	4	1	1	3	1	1	5	2	8,625	3,25	2,25	8,125	3,4	2,2	,786854894500886	,602079728939615
75	6	2	7	2	3	0	0	0	1	2	2	0	6	7	7	8	7	10	10	10	10	10	7	10	6	5	6	9	6	2	2	2	6	5	1	1	1	1	1	5	1	8	3	2	8,125	3,4	2,2	,786854894500886	,602079728939615
75	7	2	7	2			0	0	1	2	2	0	7																																8,125	3,4	2,2	,786854894500886	,602079728939615
75	8	2	7	2			0	0	1	2	2	0	8																																8,125	3,4	2,2	,786854894500886	,602079728939615
76	1	2	5	2	3	0	0	0	1	2	2	1	1	10	10	10	7	3	1	8	2	5	10	2	9	8	10	10	10	3	3	6	6	4	4	4	5	5	5	3	3	7,1875	4,5	4,125	7,2125	5,05	3,825	,32355447763862	,410791918128875
76	2	2	5	2	3	0	0	0	1	2	2	1	2	10	10	10	10	4	1	3	3	3	10	1	7	9	10	10	8	4	6	6	6	5	5	5	4	5	5	5	5	6,8125	5,5	4,875	7,2125	5,05	3,825	,32355447763862	,410791918128875
76	3	2	5	2	3	0	0	0	1	2	2	1	3	10	10	10	5	2	1	5	3	6	9	3	10	9	10	10	10	3	6	6	6	5	5	5	5	5	5	5	5	7,0625	5,25	5	7,2125	5,05	3,825	,32355447763862	,410791918128875
76	4	2	5	2			0	0	1	2	2	1	4																																7,2125	5,05	3,825	,32355447763862	,410791918128875
76	5	2	5	2	3	0	0	0	1	2	2	1	5	10	10	10	10	3	5	5	3	7	8	4	10	8	10	10	10	4	3	6	6	2	2	3	4	1	2	3	2	7,6875	4,75	2,375	7,2125	5,05	3,825	,32355447763862	,410791918128875
76	6	2	5	2	3	0	0	0	1	2	2	1	6	10	10	10	8	2	2	5	2	5	10	4	10	9	10	10	10	3	6	6	6	3	2	2	5	2	2	3	3	7,3125	5,25	2,75	7,2125	5,05	3,825	,32355447763862	,410791918128875
76	7	2	5	2			0	0	1	2	2	1	7																																7,2125	5,05	3,825	,32355447763862	,410791918128875
76	8	2	5	2			0	0	1	2	2	1	8																																7,2125	5,05	3,825	,32355447763862	,410791918128875
77	1	2	4	2	3	0	0	0	1	2	2	0	1	10	0	1	2	1	1	0	0	0	1	2	0	0	1	8	10	2	4	5	5	2	3	2	3	2	2	3	2	2,3125	4	2,375	2,5	2,6875	2,59375	1,37783798031554	,873723558766076
77	2	2	4	2	3	0	0	0	1	2	2	0	2	3	0	6	0	6	1	2	3	1	0	4	0	0	10	8	10	4	4	3	2	1	4	3	2	1	2	4	3	3,375	3,25	2,5	2,5	2,6875	2,59375	1,37783798031554	,873723558766076
77	3	2	4	2	3	0	0	0	1	2	2	0	3	0	0	10	0	5	4	4	6	4	0	5	0	0	10	3	10	5	4	3	1	1	4	4	2	1	2	4	2	3,8125	3,25	2,5	2,5	2,6875	2,59375	1,37783798031554	,873723558766076
77	4	2	4	2	3	0	0	0	1	2	2	0	4	0	0	10	0	6	7	0	6	5	0	2	0	0	10	5	10	5	3	1	4	2	2	3	1	1	1	2	2	3,8125	3,25	1,75	2,5	2,6875	2,59375	1,37783798031554	,873723558766076
77	5	2	4	2	3	0	0	0	1	2	2	0	5	10	0	10	3	0	0	0	0	0	0	0	0	0	10	6	10	1	4	1	3	1	3	4	5	1	5	4	4	3,0625	2,25	3,375	2,5	2,6875	2,59375	1,37783798031554	,873723558766076
77	6	2	4	2	3	0	0	0	1	2	2	0	6	0	0	0	0	0	0	0	0	0	0	0	0	0	0	0	0	1	2	1	2	1	2	3	1	1	2	2	2	0	1,5	1,75	2,5	2,6875	2,59375	1,37783798031554	,873723558766076
77	7	2	4	2	3	0	0	0	1	2	2	0	7	0	0	0	6	0	0	2	0	2	0	0	5	0	0	0	0	2	3	1	1	4	4	4	3	4	3	4	4	,9375	1,75	3,75	2,5	2,6875	2,59375	1,37783798031554	,873723558766076
77	8	2	4	2	3	0	0	0	1	2	2	0	8	7	2	10	2	0	0	5	0	0	3	0	0	0	2	5	7	2	3	1	3	2	4	5	2	1	1	4	3	2,6875	2,25	2,75	2,5	2,6875	2,59375	1,37783798031554	,873723558766076
79	1	2	6	2	3	0	0	0	1	2	2	0	1	3	4	10	6	8	1	5	3	3	2	8	10	2	10	8	9	5	4	6	6	4	4	5	3	5	4	4	4	5,75	5,25	4,125	5,140625	4,5625	3,265625	1,56758102433563	,863444100266899
79	2	2	6	2	3	0	0	0	1	2	2	0	2	0	1	6	3	4	0	3	4	5	6	6	5	5	3	8	0	4	4	4	4	3	3	4	1	4	4	4	3	3,6875	4	3,25	5,140625	4,5625	3,265625	1,56758102433563	,863444100266899
79	3	2	6	2	3	0	0	0	1	2	2	0	3	4	8	10	6	2	0	8	4	6	2	2	4	7	3	6	4	4	4	4	5	5	5	5	1	5	5	5	5	4,75	4,25	4,5	5,140625	4,5625	3,265625	1,56758102433563	,863444100266899
79	4	2	6	2	3	0	0	0	1	2	2	0	4	8	8	10	6	5	0	8	5	6	8	7	7	7	8	7	9	4	5	5	6	5	4	4	1	5	5	5	4	6,8125	5	4,125	5,140625	4,5625	3,265625	1,56758102433563	,863444100266899
79	5	2	6	2	3	0	0	0	1	2	2	0	5	1	2	7	7	4	4	6	4	6	8	6	4	8	4	3	1	4	6	6	4	3	3	2	1	3	3	3	3	4,6875	5	2,625	5,140625	4,5625	3,265625	1,56758102433563	,863444100266899
79	6	2	6	2	3	0	0	0	1	2	2	0	6	9	8	10	4	2	1	6	2	5	8	4	7	8	10	8	10	3	5	5	4	3	4	3	1	4	4	3	3	6,375	4,25	3,125	5,140625	4,5625	3,265625	1,56758102433563	,863444100266899
79	7	2	6	2	3	0	0	0	1	2	2	0	7	0	2	9	4	3	0	4	3	3	1	1	2	0	1	5	0	3	3	3	3	2	3	2	1	2	1	2	2	2,375	3	1,875	5,140625	4,5625	3,265625	1,56758102433563	,863444100266899
79	8	2	6	2	3	0	0	0	1	2	2	0	8	6	4	8	9	8	5	9	7	8	10	8	9	6	3	3	4	6	6	5	6	2	3	3	2	2	2	3	3	6,6875	5,75	2,5	5,140625	4,5625	3,265625	1,56758102433563	,863444100266899
81	1	4	6	2	3	0	0	0	2			0	1	10	9	10	7	5	5	8	3	7	10	1	9	9	10	10	7	4	5	5	6	4	5	5	5	4	5	5	4	7,5	5	4,625	4,359375	5,3125	3,546875	2,12939409138576	,372011904571422
81	2	4	6	2	3	0	0	0	2			0	2	0	5	10	3	1	0	7	0	5	5	1	9	6	10	9	0	4	6	6	6	2	4	4	4	2	3	4	3	4,4375	5,5	3,25	4,359375	5,3125	3,546875	2,12939409138576	,372011904571422
81	3	4	6	2	3	0	0	0	2			0	3	2	3	10	5	3	0	9	3	4	6	0	8	9	10	6	0	5	5	6	5	3	4	4	3	3	3	4	4	4,875	5,25	3,5	4,359375	5,3125	3,546875	2,12939409138576	,372011904571422
81	4	4	6	2	3	0	0	0	2			0	4	2	6	10	8	3	0	7	0	4	9	0	10	5	10	8	0	5	5	6	6	2	3	4	4	4	4	4	3	5,125	5,5	3,5	4,359375	5,3125	3,546875	2,12939409138576	,372011904571422
81	5	4	6	2	3	0	0	0	2			0	5	0	9	10	9	4	0	6	0	7	9	0	9	5	10	10	0	5	6	6	6	2	3	4	2	2	3	4	3	5,5	5,75	2,875	4,359375	5,3125	3,546875	2,12939409138576	,372011904571422
81	6	4	6	2	3	0	0	0	2			0	6	0	3	10	1	0	0	0	0	0	0	0	3	0	10	5	0	5	5	5	4	2	4	4	3	2	2	4	3	2	4,75	3	4,359375	5,3125	3,546875	2,12939409138576	,372011904571422
81	7	4	6	2	3	0	0	0	2			0	7	0	5	10	5	5	2	9	1	5	5	0	9	2	10	9	0	5	6	6	6	2	4	5	2	2	3	5	4	4,8125	5,75	3,375	4,359375	5,3125	3,546875	2,12939409138576	,372011904571422
81	8	4	6	2	3	0	0	0	2			0	8	0	0	10	0	0	0	0	0	0	0	0	0	0	0	0	0	5	5	5	5	4	4	5	4	4	4	5	4	,625	5	4,25	4,359375	5,3125	3,546875	2,12939409138576	,372011904571422
82	1	1	5	2	3	0	0	0	2			0	1	10	10	10	8	10	7	10	7	8	8	10	10	10	10	10	10	3	4	4	5	3	4	4	4	3	3	4	3	9,25	4	3,5	9,0859375	5,03125	2,109375	,17657928965684	,558017856857134
82	2	1	5	2	3	0	0	0	2			0	2	10	9	10	9	9	7	8	9	7	8	10	9	9	10	9	10	6	4	6	6	1	4	4	2	2	2	5	4	8,9375	5,5	3	9,0859375	5,03125	2,109375	,17657928965684	,558017856857134
82	3	1	5	2	3	0	0	0	2			0	3	10	8	10	9	7	7	8	7	9	9	10	10	10	10	10	10	4	4	5	5	2	2	2	2	1	1	3	2	9	4,5	1,875	9,0859375	5,03125	2,109375	,17657928965684	,558017856857134
82	4	1	5	2	3	0	0	0	2			0	4	10	10	10	10	8	10	9	9	8	9	9	9	10	10	9	10	5	6	6	6	2	3	4	1	1	1	5	3	9,375	5,75	2,5	9,0859375	5,03125	2,109375	,17657928965684	,558017856857134
82	5	1	5	2	3	0	0	0	2			0	5	10	9	10	7	9	9	8	9	9	8	9	10	10	10	9	10	5	5	5	6	1	2	2	2	1	1	4	2	9,125	5,25	1,875	9,0859375	5,03125	2,109375	,17657928965684	,558017856857134
82	6	1	5	2	3	0	0	0	2			0	6	10	9	10	8	8	7	9	9	8	9	9	9	9	10	9	10	5	5	5	6	1	1	1	2	1	1	1	1	8,9375	5,25	1,125	9,0859375	5,03125	2,109375	,17657928965684	,558017856857134
82	7	1	5	2	3	0	0	0	2			0	7	10	8	10	8	8	8	8	9	9	8	9	8	10	10	9	10	5	5	5	5	1	2	2	1	1	1	2	2	8,875	5	1,5	9,0859375	5,03125	2,109375	,17657928965684	,558017856857134
82	8	1	5	2	3	0	0	0	2			0	8	10	9	10	8	9	9	9	9	9	8	10	9	10	10	8	10	5	5	5	5	1	2	2	1	1	1	2	2	9,1875	5	1,5	9,0859375	5,03125	2,109375	,17657928965684	,558017856857134
83	1	4	6	2	3	0	0	0	1	1	1	1	1	6	10	5	8	10	10	10	10	10	10	10	10	10	10	10	0	6	6	4	6	3	4	5	5	1	1	3	3	8,6875	5,5	3,125	8,1953125	5,9375	2,953125	,198873782208716	,176776695296637
83	2	4	6	2	3	0	0	0	1	1	1	1	2	0	10	5	10	10	10	10	10	10	10	10	10	10	5	10	0	6	6	6	6	2	3	4	5	1	1	3	3	8,125	6	2,75	8,1953125	5,9375	2,953125	,198873782208716	,176776695296637
83	3	4	6	2	3	0	0	0	1	1	1	1	3	0	10	5	10	10	10	10	10	10	10	10	10	10	5	10	0	6	6	6	6	2	4	4	5	1	1	3	3	8,125	6	2,875	8,1953125	5,9375	2,953125	,198873782208716	,176776695296637
83	4	4	6	2	3	0	0	0	1	1	1	1	4	0	10	5	10	10	10	10	10	10	10	10	10	10	5	10	0	6	6	6	6	2	4	4	5	1	1	4	3	8,125	6	3	8,1953125	5,9375	2,953125	,198873782208716	,176776695296637
83	5	4	6	2	3	0	0	0	1	1	1	1	5	0	10	5	10	10	10	10	10	10	10	10	10	10	5	10	0	6	6	6	6	2	4	3	5	1	2	3	3	8,125	6	2,875	8,1953125	5,9375	2,953125	,198873782208716	,176776695296637
83	6	4	6	2	3	0	0	0	1	1	1	1	6	0	10	5	10	10	10	10	10	10	10	10	10	10	5	10	0	6	6	6	6	2	3	4	5	1	2	4	4	8,125	6	3,125	8,1953125	5,9375	2,953125	,198873782208716	,176776695296637
83	7	4	6	2	3	0	0	0	1	1	1	1	7	0	10	5	10	10	10	10	10	10	10	10	10	10	5	10	0	6	6	6	6	2	4	4	5	1	2	4	3	8,125	6	3,125	8,1953125	5,9375	2,953125	,198873782208716	,176776695296637
83	8	4	6	2	3	0	0	0	1	1	1	1	8	0	10	5	10	10	10	10	10	10	10	10	10	10	5	10	0	6	6	6	6	2	3	3	5	1	2	3	3	8,125	6	2,75	8,1953125	5,9375	2,953125	,198873782208716	,176776695296637
84	1	1	6	2	3	0	0	0	2			0	1	8	7	10	2	6	3	8	6	7	4	7	10	7	10	10	7	5	6	6	6	2	3	3	4	1	2	4	3	7	5,75	2,75	7,0234375	5,8125	3,015625	,897004874867308	,258774584753383
84	2	1	6	2	3	0	0	0	2			0	2	10	6	5	2	3	2	10	5	9	7	9	8	6	0	10	10	3	6	6	6	4	4	5	4	3	4	4	4	6,375	5,25	4	7,0234375	5,8125	3,015625	,897004874867308	,258774584753383
84	3	1	6	2	3	0	0	0	2			0	3	10	6	6	2	6	3	10	3	9	3	7	7	3	6	10	10	5	6	6	6	2	2	2	2	2	2	2	2	6,3125	5,75	2	7,0234375	5,8125	3,015625	,897004874867308	,258774584753383
84	4	1	6	2	3	0	0	0	2			0	4	9	3	9	1	6	2	9	6	9	2	9	6	2	8	10	8	6	6	6	6	4	5	4	4	4	4	4	4	6,1875	6	4,125	7,0234375	5,8125	3,015625	,897004874867308	,258774584753383
84	5	1	6	2	3	0	0	0	2			0	5	10	7	10	2	9	9	10	7	9	7	10	5	3	10	10	10	5	6	6	6	2	3	3	3	2	3	3	3	8	5,75	2,75	7,0234375	5,8125	3,015625	,897004874867308	,258774584753383
84	6	1	6	2	3	0	0	0	2			0	6	8	6	10	8	10	10	10	10	10	7	10	7	5	10	10	8	6	6	6	6	3	4	4	3	3	4	3	4	8,6875	6	3,5	7,0234375	5,8125	3,015625	,897004874867308	,258774584753383
84	7	1	6	2	3	0	0	0	2			0	7	8	4	8	3	9	8	8	8	8	5	8	6	3	10	10	8	6	6	6	6	2	3	4	4	2	3	3	3	7,125	6	3	7,0234375	5,8125	3,015625	,897004874867308	,258774584753383
84	8	1	6	2	3	0	0	0	2			0	8	8	4	8	2	8	3	10	8	7	4	9	5	2	8	10	8	6	6	6	6	2	2	2	3	1	2	2	2	6,5	6	2	7,0234375	5,8125	3,015625	,897004874867308	,258774584753383
85	1	3	4	1	3	0	0	0	2			0	1	0	5	9	3	4	5	6	7	7	3	7	4	6	7	5	0	2	4	4	5	2	2	2	2	2	2	2	2	4,875	3,75	2	5,69642857142857	4,5	2,14285714285714	,883462479328326	,721687836487032
85	2	3	4	1	3	0	0	0	2			0	2	0	2	8	4	3	7	8	7	7	2	7	5	3	9	5	0	4	5	5	5	2	2	2	3	2	3	2	3	4,8125	4,75	2,375	5,69642857142857	4,5	2,14285714285714	,883462479328326	,721687836487032
85	3	3	4	1	3	0	0	0	2			0	3	0	4	8	4	5	6	6	7	5	5	8	5	3	8	5	0	4	5	5	5	2	2	2	3	2	3	2	2	4,9375	4,75	2,25	5,69642857142857	4,5	2,14285714285714	,883462479328326	,721687836487032
85	4	3	4	1	3	0	0	0	2			0	4	7	3	9	2	9	4	7	9	8	3	9	9	0	9	7	4	5	5	4	6	2	2	2	2	2	2	2	2	6,1875	5	2	5,69642857142857	4,5	2,14285714285714	,883462479328326	,721687836487032
85	5	3	4	1			0	0	2			0	5																																5,69642857142857	4,5	2,14285714285714	,883462479328326	,721687836487032
85	6	3	4	1	3	0	0	0	2			0	6	7	7	9	4	9	9	9	9	9	5	10	5	1	9	6	2	6	5	5	5	2	2	2	2	2	2	2	2	6,875	5,25	2	5,69642857142857	4,5	2,14285714285714	,883462479328326	,721687836487032
85	7	3	4	1	3	0	0	0	2			0	7	5	4	8	4	8	8	9	9	9	5	9	6	5	7	7	4	5	5	4	5	2	2	2	2	2	3	2	2	6,6875	4,75	2,125	5,69642857142857	4,5	2,14285714285714	,883462479328326	,721687836487032
85	8	3	4	1	3	0	0	0	2			0	8	7	4	9	3	4	4	8	6	6	3	5	5	3	9	7	5	4	3	3	3	3	2	2	3	2	2	2	2	5,5	3,25	2,25	5,69642857142857	4,5	2,14285714285714	,883462479328326	,721687836487032
86	1	2	6	2	3	0	0	0	2			0	1	10	3	0	1	4	1	3	2	4	1	1	1	0	0	10	10	5	3	5	6	3	5	5	1	3	4	5	4	3,1875	4,75	3,75	2,109375	3,1875	3,375	,916252273757979	1,68788575837742
86	2	2	6	2	3	0	0	0	2			0	2	0	2	0	4	6	3	1	3	2	1	2	6	0	0	10	0	4	3	4	6	4	5	5	3	3	4	5	5	2,5	4,25	4,25	2,109375	3,1875	3,375	,916252273757979	1,68788575837742
86	3	2	6	2			0	0	2			0	3																																2,109375	3,1875	3,375	,916252273757979	1,68788575837742
86	4	2	6	2			0	0	2			0	4																																2,109375	3,1875	3,375	,916252273757979	1,68788575837742
86	5	2	6	2			0	0	2			0	5																																2,109375	3,1875	3,375	,916252273757979	1,68788575837742
86	6	2	6	2	3	0	0	0	2			0	6	6	0	0	0	0	0	0	0	0	0	0	0	0	0	10	10	1	1	1	1	4	5	5	2	3	3	5	5	1,625	1	4	2,109375	3,1875	3,375	,916252273757979	1,68788575837742
86	7	2	6	2	3	0	0	0	2			0	7	8	0	0	0	0	0	0	0	0	0	0	0	0	0	0	10	1	4	5	1	1	1	2	1	1	1	3	2	1,125	2,75	1,5	2,109375	3,1875	3,375	,916252273757979	1,68788575837742
86	8	2	6	2			0	0	2			0	8																																2,109375	3,1875	3,375	,916252273757979	1,68788575837742
87	1	2	4	2	3	0	0	0	2			0	1	10	3	7	7	8	10	10	10	10	5	10	5	6	10	10	10	5	5	5	5	1	2	3	2	1	1	2	2	8,1875	5	1,75	7,6375	5,35	2,25	1,01300141905133	,418330013267038
87	2	2	4	2	3	0	0	0	2			0	2	10	9	9	1	2	3	3	3	4	4	7	7	4	10	10	10	5	5	5	5	3	3	4	3	3	3	4	3	6	5	3,25	7,6375	5,35	2,25	1,01300141905133	,418330013267038
87	3	2	4	2			0	0	2			0	3																																7,6375	5,35	2,25	1,01300141905133	,418330013267038
87	4	2	4	2	3	0	0	0	2			0	4	10	6	10	1	4	5	10	10	7	7	10	7	7	10	10	10	6	5	5	5	4	4	4	4	3	4	4	3	7,75	5,25	3,75	7,6375	5,35	2,25	1,01300141905133	,418330013267038
87	5	2	4	2	3	0	0	0	2			0	5	10	6	10	0	7	3	5	5	9	7	10	9	10	10	10	10	6	5	5	6	2	2	2	2	1	1	1	1	7,5625	5,5	1,5	7,6375	5,35	2,25	1,01300141905133	,418330013267038
87	6	2	4	2			0	0	2			0	6																																7,6375	5,35	2,25	1,01300141905133	,418330013267038
87	7	2	4	2			0	0	2			0	7																																7,6375	5,35	2,25	1,01300141905133	,418330013267038
87	8	2	4	2	3	0	0	0	2			0	8	10	8	10	3	8	3	10	10	10	8	10	10	9	10	10	10	6	6	6	6	1	1	1	1	1	1	1	1	8,6875	6	1	7,6375	5,35	2,25	1,01300141905133	,418330013267038
88	1	2	4	2	6	1	1	,166666666666667	1	2	2	0	1	10	3	4	0	6	7	6	10	10	0	10	0	4	3	5	8	6	3	3	6	4	4	4	5	4	4	3	4	5,375	4,5	4	5,21875	3,58333333333333	3,33333333333333	1,08667353653248	,930949336251263
88	2	2	4	2	3	0	1	,166666666666667	1	2	2	0	2	7	3	10	2	6	8	10	10	9	1	10	3	4	6	6	10	6	4	4	4	2	4	4	1	1	1	2	3	6,5625	4,5	2,25	5,21875	3,58333333333333	3,33333333333333	1,08667353653248	,930949336251263
88	3	2	4	2	3	0	1	,166666666666667	1	2	2	0	3	10	2	10	0	5	10	8	10	6	0	10	0	3	5	5	6	6	3	3	5	3	4	5	4	3	3	3	3	5,625	4,25	3,5	5,21875	3,58333333333333	3,33333333333333	1,08667353653248	,930949336251263
88	4	2	4	2	3	0	1	,166666666666667	1	2	2	0	4	7	1	7	1	8	10	10	10	10	0	10	0	2	6	5	7	3	3	2	3	1	4	3	3	3	2	3	3	5,875	2,75	2,75	5,21875	3,58333333333333	3,33333333333333	1,08667353653248	,930949336251263
88	5	2	4	2	3	0	1	,166666666666667	1	2	2	0	5	6	5	7	0	1	3	2	2	4	2	10	0	2	5	4	5	3	3	3	3	2	4	4	4	3	3	3	3	3,625	3	3,25	5,21875	3,58333333333333	3,33333333333333	1,08667353653248	,930949336251263
88	6	2	4	2			1	,166666666666667	1	2	2	0	6																																5,21875	3,58333333333333	3,33333333333333	1,08667353653248	,930949336251263
88	7	2	4	2			1	,166666666666667	1	2	2	0	7																																5,21875	3,58333333333333	3,33333333333333	1,08667353653248	,930949336251263
88	8	2	4	2	3	0	1	,166666666666667	1	2	2	0	8	3	3	4	0	6	10	7	8	5	1	10	0	2	3	5	1	2	3	3	2	4	5	4	5	4	4	4	4	4,25	2,5	4,25	5,21875	3,58333333333333	3,33333333333333	1,08667353653248	,930949336251263
89	1	3	7	2	3	0	0	0	2			0	1	2	5	10	3	3	4	5	3	5	5	4	3	2	6	8	4	3	3	4	3	2	3	4	3	3	2	4	3	4,5	3,25	3	5,125	3,08333333333333	3,58333333333333	,546294334585304	,258198889747161
89	2	3	7	2	3	0	0	0	2			0	2	6	6	10	2	2	5	3	2	6	3	3	3	4	10	9	7	4	3	2	3	5	5	5	5	5	5	5	5	5,0625	3	5	5,125	3,08333333333333	3,58333333333333	,546294334585304	,258198889747161
89	3	3	7	2	3	0	0	0	2			0	3	7	7	10	5	2	3	4	5	8	4	4	6	8	10	8	7	4	4	3	3	2	4	4	4	3	3	5	4	6,125	3,5	3,625	5,125	3,08333333333333	3,58333333333333	,546294334585304	,258198889747161
89	4	3	7	2	3	0	0	0	2			0	4	6	2	10	2	2	5	3	3	6	5	3	3	8	10	8	6	4	3	3	2	4	5	5	5	4	5	5	5	5,125	3	4,75	5,125	3,08333333333333	3,58333333333333	,546294334585304	,258198889747161
89	5	3	7	2	3	0	0	0	2			0	5	5	4	10	3	2	2	2	3	4	4	3	5	7	10	8	5	3	3	3	3	3	3	2	2	2	3	3	3	4,8125	3	2,625	5,125	3,08333333333333	3,58333333333333	,546294334585304	,258198889747161
89	6	3	7	2			0	0	2			0	6																																5,125	3,08333333333333	3,58333333333333	,546294334585304	,258198889747161
89	7	3	7	2	3	0	0	0	2			0	7	5	3	10	5	3	4	4	2	6	4	2	4	7	10	7	6	2	3	3	3	2	2	3	2	3	2	3	3	5,125	2,75	2,5	5,125	3,08333333333333	3,58333333333333	,546294334585304	,258198889747161
89	8	3	7	2			0	0	2			0	8																																5,125	3,08333333333333	3,58333333333333	,546294334585304	,258198889747161
90	1	4	2	2	3	0	0	0	1	2	1	1	1	10	0	10	0	0	3	2	0	2	0	1	0	0	10	10	0	4	2	3	6	1	1	2	5	1	1	1	2	3	3,75	1,75	4,3515625	2,1875	2,453125	1,88921324209501	1,0155048005795
90	2	4	2	2	3	0	0	0	1	2	1	1	2	10	10	10	0	0	2	7	5	0	0	5	6	10	10	10	5	3	4	3	2	2	3	4	5	2	3	3	3	5,625	3	3,125	4,3515625	2,1875	2,453125	1,88921324209501	1,0155048005795
90	3	4	2	2	3	0	0	0	1	2	1	1	3	10	0	10	0	0	5	4	1	0	0	6	0	10	10	10	10	3	3	1	3	1	1	1	2	1	1	1	2	4,75	2,5	1,25	4,3515625	2,1875	2,453125	1,88921324209501	1,0155048005795
90	4	4	2	2	3	0	0	0	1	2	1	1	4	10	0	10	0	10	6	0	4	10	0	10	10	10	10	10	10	1	2	1	1	2	2	3	1	2	1	1	2	6,875	1,25	1,75	4,3515625	2,1875	2,453125	1,88921324209501	1,0155048005795
90	5	4	2	2	3	0	0	0	1	2	1	1	5	10	0	10	0	0	4	7	5	4	0	5	0	10	10	10	10	2	4	1	4	3	4	3	5	3	3	4	4	5,3125	2,75	3,625	4,3515625	2,1875	2,453125	1,88921324209501	1,0155048005795
90	6	4	2	2	3	0	0	0	1	2	1	1	6	10	0	10	0	0	0	0	0	4	0	0	0	10	10	10	10	1	1	1	1	1	1	1	3	1	1	1	1	4	1	1,25	4,3515625	2,1875	2,453125	1,88921324209501	1,0155048005795
90	7	4	2	2	3	0	0	0	1	2	1	1	7	0	0	0	0	0	0	0	0	0	0	0	0	10	0	0	0	1	1	1	1	1	1	1	4	4	2	2	2	,625	1	2,125	4,3515625	2,1875	2,453125	1,88921324209501	1,0155048005795
90	8	4	2	2	3	0	0	0	1	2	1	1	8	10	0	10	0	0	4	0	4	2	0	4	0	10	10	10	10	2	2	1	4	4	5	5	5	5	5	5	4	4,625	2,25	4,75	4,3515625	2,1875	2,453125	1,88921324209501	1,0155048005795
92	1	4	7	1	3	0	0	0	2			0	1	0	2	0	0	1	4	4	5	1	0	0	0	0	0	0	0	4	5	2	3	1	2	3	2	1	1	3	3	1,0625	3,5	2	,875	2,41666666666667	2,08333333333333	,496078370824611	,946484724300046
92	2	4	7	1	3	0	0	0	2			0	2	0	1	0	0	1	0	2	0	0	0	1	0	0	0	0	0	2	2	1	2	1	2	3	1	1	1	4	3	,3125	1,75	2	,875	2,41666666666667	2,08333333333333	,496078370824611	,946484724300046
92	3	4	7	1	3	0	0	0	2			0	3	0	2	0	0	2	0	2	2	1	1	1	0	0	8	1	0	2	2	2	2	2	2	3	1	1	1	4	4	1,25	2	2,25	,875	2,41666666666667	2,08333333333333	,496078370824611	,946484724300046
92	4	4	7	1			0	0	2			0	4																																,875	2,41666666666667	2,08333333333333	,496078370824611	,946484724300046
92	5	4	7	1			0	0	2			0	5																																,875	2,41666666666667	2,08333333333333	,496078370824611	,946484724300046
92	6	4	7	1			0	0	2			0	6																																,875	2,41666666666667	2,08333333333333	,496078370824611	,946484724300046
92	7	4	7	1			0	0	2			0	7																																,875	2,41666666666667	2,08333333333333	,496078370824611	,946484724300046
92	8	4	7	1			0	0	2			0	8																																,875	2,41666666666667	2,08333333333333	,496078370824611	,946484724300046
93	1	2	6	2	4	1	1	,125	2			1	1	3	8	7	7	8	8	10	5	9	10	10	10	10	0	10	2	6	6	4	6	3	4	4	5	3	3	4	3	7,3125	5,5	3,625	5,5546875	4	2,96875	1,16804433433166	,944911182523068
93	2	2	6	2	3	0	1	,125	2			1	2	9	7	0	3	7	9	8	5	8	9	10	8	10	0	7	5	5	4	4	6	3	4	4	5	3	4	4	4	6,5625	4,75	3,875	5,5546875	4	2,96875	1,16804433433166	,944911182523068
93	3	2	6	2	3	0	1	,125	2			1	3	3	10	0	9	8	8	10	10	5	10	7	7	10	0	0	2	4	5	3	5	2	2	3	2	2	2	3	2	6,1875	4,25	2,25	5,5546875	4	2,96875	1,16804433433166	,944911182523068
93	4	2	6	2	3	0	1	,125	2			1	4	4	9	7	6	5	6	6	4	4	8	7	8	10	0	9	0	3	3	2	4	2	2	3	4	2	2	2	2	5,8125	3	2,375	5,5546875	4	2,96875	1,16804433433166	,944911182523068
93	5	2	6	2	3	0	1	,125	2			1	5	3	4	0	9	2	0	4	0	6	8	4	8	10	0	10	2	2	4	3	4	2	3	3	5	2	2	3	3	4,375	3,25	2,875	5,5546875	4	2,96875	1,16804433433166	,944911182523068
93	6	2	6	2	3	0	1	,125	2			1	6	10	3	0	0	0	0	7	6	6	8	4	5	10	0	10	8	2	3	5	2	2	2	3	2	1	1	2	1	4,8125	3	1,75	5,5546875	4	2,96875	1,16804433433166	,944911182523068
93	7	2	6	2	3	0	1	,125	2			1	7	2	4	0	0	3	0	7	1	7	8	0	7	10	0	10	2	2	3	4	5	2	3	3	4	2	2	3	3	3,8125	3,5	2,75	5,5546875	4	2,96875	1,16804433433166	,944911182523068
93	8	2	6	2	3	0	1	,125	2			1	8	1	7	6	5	6	2	8	4	7	8	7	9	10	0	9	0	4	4	6	5	4	5	4	5	4	4	4	4	5,5625	4,75	4,25	5,5546875	4	2,96875	1,16804433433166	,944911182523068
94	1	4	3	2	3	0	0	0	1	2	1	1	1	10	5	1	1	3	10	1	10	5	1	5	2	10	6	4	2	5	4	3	5	2	3	4	2	1	1	5	3	4,75	4,25	2,625	3,0859375	3,6875	2,265625	1,4046866309786	,438137290942332
94	2	4	3	2	3	0	0	0	1	2	1	1	2	2	5	0	1	5	8	8	8	8	3	8	3	8	2	4	1	5	5	4	3	3	4	4	2	1	1	1	2	4,625	4,25	2,25	3,0859375	3,6875	2,265625	1,4046866309786	,438137290942332
94	3	4	3	2	3	0	0	0	1	2	1	1	3	5	3	0	1	3	9	7	8	7	1	5	3	3	8	0	4	4	4	3	4	2	2	5	2	1	1	1	3	4,1875	3,75	2,125	3,0859375	3,6875	2,265625	1,4046866309786	,438137290942332
94	4	4	3	2	3	0	0	0	1	2	1	1	4	5	1	0	1	3	3	2	3	3	1	3	3	2	0	6	4	3	4	2	3	2	3	4	2	1	2	1	3	2,5	3	2,25	3,0859375	3,6875	2,265625	1,4046866309786	,438137290942332
94	5	4	3	2	3	0	0	0	1	2	1	1	5	2	0	0	0	2	1	1	1	1	1	0	0	1	0	2	5	5	3	2	4	1	4	5	1	1	1	1	5	1,0625	3,5	2,375	3,0859375	3,6875	2,265625	1,4046866309786	,438137290942332
94	6	4	3	2	3	0	0	0	1	2	1	1	6	2	1	0	0	2	1	2	1	2	1	1	1	4	2	0	2	5	3	2	3	2	4	4	2	1	1	1	3	1,375	3,25	2,25	3,0859375	3,6875	2,265625	1,4046866309786	,438137290942332
94	7	4	3	2	3	0	0	0	1	2	1	1	7	5	1	0	1	1	1	5	1	3	4	0	5	2	8	4	5	5	4	3	3	1	3	4	1	1	1	1	3	2,875	3,75	1,875	3,0859375	3,6875	2,265625	1,4046866309786	,438137290942332
94	8	4	3	2	3	0	0	0	1	2	1	1	8	6	1	0	1	4	6	4	3	5	2	2	3	3	4	5	4	5	4	2	4	1	5	5	1	1	1	1	4	3,3125	3,75	2,375	3,0859375	3,6875	2,265625	1,4046866309786	,438137290942332
95	1	2	3	2	3	0	1	,142857142857143	1	1	2	0	1	10	4	4	0	3	4	4	4	5	0	5	1	10	10	5	6	4	4	3	4	1	1	1	1	1	1	1	1	4,6875	3,75	1	3,73214285714286	3,17857142857143	2,64285714285714	2,65991518840805	1,42678459681701
95	2	2	3	2	3	0	1	,142857142857143	1	1	2	0	2	10	3	8	0	6	7	5	2	10	0	4	6	10	6	2	1	6	4	4	4	4	4	4	4	4	4	4	4	5	4,5	4	3,73214285714286	3,17857142857143	2,64285714285714	2,65991518840805	1,42678459681701
95	3	2	3	2	3	0	1	,142857142857143	1	1	2	0	3	10	5	10	5	7	10	10	6	10	4	10	6	10	10	6	10	6	5	5	4	4	5	5	4	4	4	5	5	8,0625	5	4,5	3,73214285714286	3,17857142857143	2,64285714285714	2,65991518840805	1,42678459681701
95	4	2	3	2	3	0	1	,142857142857143	1	1	2	0	4	2	2	1	0	1	1	1	1	1	1	1	1	1	3	2	2	1	2	2	2	2	3	3	2	1	2	3	3	1,3125	1,75	2,375	3,73214285714286	3,17857142857143	2,64285714285714	2,65991518840805	1,42678459681701
95	5	2	3	2	3	0	1	,142857142857143	1	1	2	0	5	0	0	1	1	1	1	1	1	1	1	1	1	1	1	1	1	1	1	1	1	1	1	1	1	1	2	2	1	,875	1	1,25	3,73214285714286	3,17857142857143	2,64285714285714	2,65991518840805	1,42678459681701
95	6	2	3	2	4	1	1	,142857142857143	1	1	2	0	6	3	2	1	1	1	1	1	2	1	1	1	1	1	1	2	1	3	2	4	3	1	2	2	1	1	1	2	1	1,3125	3	1,375	3,73214285714286	3,17857142857143	2,64285714285714	2,65991518840805	1,42678459681701
95	7	2	3	2			1	,142857142857143	1	1	2	0	7																																3,73214285714286	3,17857142857143	2,64285714285714	2,65991518840805	1,42678459681701
95	8	2	3	2	3	0	1	,142857142857143	1	1	2	0	8	6	5	4	5	4	4	5	5	4	5	5	6	5	6	4	5	1	5	5	2	4	4	4	4	4	4	4	4	4,875	3,25	4	3,73214285714286	3,17857142857143	2,64285714285714	2,65991518840805	1,42678459681701
96	1	2	1	2	3	0	0	0	1	1	1	0	1	10	10	10	1	8	0	7	1	8	3	8	10	10	0	10	7	4	4	4	4	5	5	5	5	5	5	5	5	6,4375	4	5	7,8359375	4,59375	4,671875	1,06010102070847	,549959414086946
96	2	2	1	2	3	0	0	0	1	1	1	0	2	10	8	10	7	8	3	8	10	10	6	10	10	10	0	10	7	4	4	4	4	5	5	5	5	5	5	4	5	7,9375	4	4,875	7,8359375	4,59375	4,671875	1,06010102070847	,549959414086946
96	3	2	1	2	3	0	0	0	1	1	1	0	3	10	8	10	10	10	8	9	10	10	7	10	10	10	0	10	8	4	4	4	6	5	5	5	5	5	5	5	5	8,75	4,5	5	7,8359375	4,59375	4,671875	1,06010102070847	,549959414086946
96	4	2	1	2	3	0	0	0	1	1	1	0	4	10	9	10	10	10	10	10	10	10	9	10	10	10	0	10	9	5	5	6	6	5	5	5	5	5	5	5	5	9,1875	5,5	5	7,8359375	4,59375	4,671875	1,06010102070847	,549959414086946
96	5	2	1	2	3	0	0	0	1	1	1	0	5	10	10	10	7	10	8	9	10	10	9	10	10	10	0	10	9	5	5	5	6	5	5	5	5	5	5	5	5	8,875	5,25	5	7,8359375	4,59375	4,671875	1,06010102070847	,549959414086946
96	6	2	1	2	3	0	0	0	1	1	1	0	6	10	7	10	6	6	2	7	6	4	3	6	10	10	0	10	6	4	4	4	5	4	4	5	4	2	3	5	4	6,4375	4,25	3,875	7,8359375	4,59375	4,671875	1,06010102070847	,549959414086946
96	7	2	1	2	3	0	0	0	1	1	1	0	7	10	8	10	2	10	0	8	10	10	5	10	10	10	0	10	9	4	4	4	6	3	4	5	2	3	3	5	4	7,625	4,5	3,625	7,8359375	4,59375	4,671875	1,06010102070847	,549959414086946
96	8	2	1	2	3	0	0	0	1	1	1	0	8	10	10	10	2	6	2	8	10	10	4	9	10	10	0	10	8	4	5	5	5	5	5	5	5	5	5	5	5	7,4375	4,75	5	7,8359375	4,59375	4,671875	1,06010102070847	,549959414086946
97	1	2	3	1	3	0	0	0	2			0	1	3	9	10	8	7	7	10	2	6	9	10	8	3	10	10	3	4	5	6	5	4	2	3	4	2	3	4	3	7,1875	5	3,125	7,2109375	5,125	3,03125	,313280275871303	,462910049886276
97	2	2	3	1	3	0	0	0	2			0	2	2	8	10	9	8	5	8	9	4	8	10	8	4	10	9	2	4	4	5	5	3	3	2	4	2	3	3	3	7,125	4,5	2,875	7,2109375	5,125	3,03125	,313280275871303	,462910049886276
97	3	2	3	1	3	0	0	0	2			0	3	5	8	10	8	0	2	9	9	7	9	10	9	3	10	9	3	5	4	5	6	4	4	4	3	3	4	4	4	6,9375	5	3,75	7,2109375	5,125	3,03125	,313280275871303	,462910049886276
97	4	2	3	1	3	0	0	0	2			0	4	1	6	10	8	8	4	9	10	5	8	10	6	6	10	10	2	4	4	5	5	3	3	3	1	2	2	3	2	7,0625	4,5	2,375	7,2109375	5,125	3,03125	,313280275871303	,462910049886276
97	5	2	3	1	3	0	0	0	2			0	5	5	7	9	9	10	7	10	8	6	7	9	6	3	8	9	4	5	5	6	6	3	4	4	3	3	2	4	4	7,3125	5,5	3,375	7,2109375	5,125	3,03125	,313280275871303	,462910049886276
97	6	2	3	1	3	0	0	0	2			0	6	3	8	10	10	7	4	9	10	4	6	9	5	6	10	9	3	5	4	6	6	2	2	2	2	2	2	2	2	7,0625	5,25	2	7,2109375	5,125	3,03125	,313280275871303	,462910049886276
97	7	2	3	1	3	0	0	0	2			0	7	2	9	9	9	8	3	10	10	3	8	10	7	3	10	9	3	5	5	6	6	3	4	4	3	2	2	4	4	7,0625	5,5	3,25	7,2109375	5,125	3,03125	,313280275871303	,462910049886276
97	8	2	3	1	3	0	0	0	2			0	8	6	9	10	7	7	5	9	8	5	9	10	9	8	10	9	6	5	6	6	6	4	4	4	3	3	2	4	4	7,9375	5,75	3,5	7,2109375	5,125	3,03125	,313280275871303	,462910049886276
98	1	3	3	2	3	0	0	0	2			0	1	8	5	7	2	3	2	3	2	2	2	1	6	5	10	8	9	4	3	3	2	2	3	4	3	1	2	3	3	4,6875	3	2,625	6,3828125	3,9375	2,671875	1,00135928822134	,578637562357845
98	2	3	3	2	3	0	0	0	2			0	2	7	6	8	6	9	6	8	7	8	4	8	8	6	9	9	10	4	4	4	3	2	2	3	2	2	1	2	2	7,4375	3,75	2	6,3828125	3,9375	2,671875	1,00135928822134	,578637562357845
98	3	3	3	2	3	0	0	0	2			0	3	8	6	6	4	7	6	6	6	6	7	6	6	8	7	8	9	4	5	4	2	2	2	3	2	2	1	3	3	6,625	3,75	2,25	6,3828125	3,9375	2,671875	1,00135928822134	,578637562357845
98	4	3	3	2	3	0	0	0	2			0	4	5	8	5	8	6	6	6	6	6	8	6	6	9	6	7	9	4	4	4	3	2	4	4	4	1	2	4	4	6,6875	3,75	3,125	6,3828125	3,9375	2,671875	1,00135928822134	,578637562357845
98	5	3	3	2	3	0	0	0	2			0	5	8	8	6	5	5	4	9	8	8	6	9	6	8	9	8	9	5	5	5	4	2	5	5	2	2	1	5	5	7,25	4,75	3,375	6,3828125	3,9375	2,671875	1,00135928822134	,578637562357845
98	6	3	3	2	3	0	0	0	2			0	6	8	9	5	8	6	4	9	7	7	8	7	7	8	6	8	9	5	4	4	3	2	4	3	2	1	2	4	4	7,25	4	2,75	6,3828125	3,9375	2,671875	1,00135928822134	,578637562357845
98	7	3	3	2	3	0	0	0	2			0	7	9	5	5	3	3	3	6	6	7	3	3	6	8	8	7	9	3	4	5	3	2	3	3	2	2	2	3	3	5,6875	3,75	2,5	6,3828125	3,9375	2,671875	1,00135928822134	,578637562357845
98	8	3	3	2	3	0	0	0	2			0	8	8	4	3	3	5	3	6	5	4	3	5	6	8	8	7	9	5	5	5	4	2	4	3	2	1	2	4	4	5,4375	4,75	2,75	6,3828125	3,9375	2,671875	1,00135928822134	,578637562357845
99	1	4	7	2	3	0	0	0	2			0	1	5	10	10	9	10	9	9	10	10	9	10	10	10	0	10	0	6	6	6	6	4	5	5	4	3	3	5	3	8,1875	6	4	7,6875	5,5	4,57142857142857	,414578098794425	,381881307912987
99	2	4	7	2	3	0	0	0	2			0	2	3	6	9	6	7	8	10	10	9	8	8	10	10	0	10	3	3	6	6	6	5	5	5	4	4	4	5	4	7,3125	5,25	4,5	7,6875	5,5	4,57142857142857	,414578098794425	,381881307912987
99	3	4	7	2	3	0	0	0	2			0	3	2	8	9	8	10	10	8	10	9	8	10	10	10	0	10	0	5	5	5	5	5	5	5	4	5	4	5	5	7,625	5	4,75	7,6875	5,5	4,57142857142857	,414578098794425	,381881307912987
99	4	4	7	2	3	0	0	0	2			0	4	0	10	10	10	9	9	9	9	9	10	10	10	9	0	10	0	6	4	5	6	5	5	5	4	5	5	5	5	7,75	5,25	4,875	7,6875	5,5	4,57142857142857	,414578098794425	,381881307912987
99	5	4	7	2	3	0	0	0	2			0	5	0	10	10	10	9	9	10	10	9	10	10	10	10	0	10	0	4	6	6	6	4	5	5	3	4	4	5	5	7,9375	5,5	4,375	7,6875	5,5	4,57142857142857	,414578098794425	,381881307912987
99	6	4	7	2			0	0	2			0	6																																7,6875	5,5	4,57142857142857	,414578098794425	,381881307912987
99	7	4	7	2	3	0	0	0	2			0	7	0	10	9	10	10	10	10	10	10	10	10	10	9	0	10	0	6	6	6	6	5	5	5	4	5	4	5	5	8	6	4,75	7,6875	5,5	4,57142857142857	,414578098794425	,381881307912987
99	8	4	7	2	3	0	0	0	2			0	8	0	8	10	10	7	10	7	8	7	9	8	10	8	0	10	0	5	5	6	6	5	5	5	5	4	5	5	4	7	5,5	4,75	7,6875	5,5	4,57142857142857	,414578098794425	,381881307912987
100	1	4	3	2	3	0	0	0	1	1	1	0	1	10	10	7	4	8	0	1	1	4	8	6	10	10	2	8	9	3	4	3	3	1	2	2	2	1	1	2	1	6,125	3,25	1,5	4,8828125	3,875	3,171875	2,0877612913888	,944911182523068
100	2	4	3	2	3	0	0	0	1	1	1	0	2	7	10	10	4	10	2	1	7	10	10	1	10	10	3	10	6	2	5	4	2	2	3	3	2	2	2	3	3	6,9375	3,25	2,5	4,8828125	3,875	3,171875	2,0877612913888	,944911182523068
100	3	4	3	2	3	0	0	0	1	1	1	0	3	5	10	10	4	10	6	6	7	8	10	1	10	10	4	9	4	3	5	4	4	2	4	4	4	3	4	5	4	7,125	4	3,75	4,8828125	3,875	3,171875	2,0877612913888	,944911182523068
100	4	4	3	2	3	0	0	0	1	1	1	0	4	1	10	10	6	8	6	3	1	4	7	1	10	10	2	8	1	2	5	5	4	2	5	5	4	2	4	5	5	5,5	4	4	4,8828125	3,875	3,171875	2,0877612913888	,944911182523068
100	5	4	3	2	3	0	0	0	1	1	1	0	5	0	7	8	5	10	4	7	1	3	7	1	10	10	1	7	0	5	5	5	4	2	4	4	4	2	3	4	4	5,0625	4,75	3,375	4,8828125	3,875	3,171875	2,0877612913888	,944911182523068
100	6	4	3	2	3	0	0	0	1	1	1	0	6	0	2	2	1	1	0	1	0	0	3	0	2	8	3	3	0	6	5	5	5	5	5	5	5	5	5	5	5	1,625	5,25	5	4,8828125	3,875	3,171875	2,0877612913888	,944911182523068
100	7	4	3	2	3	0	0	0	1	1	1	0	7	1	2	0	2	1	0	2	0	2	1	0	6	5	1	7	1	3	4	5	5	2	4	4	4	2	4	4	4	1,9375	4,25	3,5	4,8828125	3,875	3,171875	2,0877612913888	,944911182523068
100	8	4	3	2	3	0	0	0	1	1	1	0	8	1	9	5	7	1	0	4	2	6	8	2	9	9	2	10	1	2	2	3	2	1	2	2	2	1	2	2	2	4,75	2,25	1,75	4,8828125	3,875	3,171875	2,0877612913888	,944911182523068
101	1	1	2	1	3	0	0	0	2			1	1	3	7	4	0	8	10	10	10	10	8	6	7	0	10	6	2	4	5	4	4	1	3	4	1	1	1	2	3	6,3125	4,25	2	4,83333333333333	4,5	2,33333333333333	2,8369309267822	,433012701892219
101	2	1	2	1	3	0	0	0	2			1	2	3	0	3	0	3	0	0	0	0	0	2	0	0	7	5	2	3	6	4	4	3	4	4	1	1	1	3	4	1,5625	4,25	2,625	4,83333333333333	4,5	2,33333333333333	2,8369309267822	,433012701892219
101	3	1	2	1	3	0	0	0	2			1	3	7	5	7	3	8	6	8	5	7	8	8	10	0	10	8	6	4	6	5	5	3	4	3	1	1	1	3	3	6,625	5	2,375	4,83333333333333	4,5	2,33333333333333	2,8369309267822	,433012701892219
101	4	1	2	1			0	0	2			1	4																																4,83333333333333	4,5	2,33333333333333	2,8369309267822	,433012701892219
101	5	1	2	1			0	0	2			1	5																																4,83333333333333	4,5	2,33333333333333	2,8369309267822	,433012701892219
101	6	1	2	1			0	0	2			1	6																																4,83333333333333	4,5	2,33333333333333	2,8369309267822	,433012701892219
101	7	1	2	1			0	0	2			1	7																																4,83333333333333	4,5	2,33333333333333	2,8369309267822	,433012701892219
101	8	1	2	1			0	0	2			1	8																																4,83333333333333	4,5	2,33333333333333	2,8369309267822	,433012701892219
102	1	3	6	1	3	0	0	0	2			0	1	8	2	8	1	1	1	1	1	1	1	0	2	0	8	8	10	2	3	4	3	3	4	4	1	4	4	4	3	3,3125	3	3,375	3,9875	3,45	2,875	1,79376088846869	,51234753829798
102	2	3	6	1	3	0	0	0	2			0	2	2	2	2	1	2	1	1	1	3	1	1	1	0	5	2	4	4	3	3	3	3	4	4	4	4	3	4	3	1,8125	3,25	3,625	3,9875	3,45	2,875	1,79376088846869	,51234753829798
102	3	3	6	1	3	0	0	0	2			0	3	3	1	8	1	3	3	2	1	4	1	1	4	1	8	2	8	2	3	4	3	2	2	3	3	3	2	2	2	3,1875	3	2,375	3,9875	3,45	2,875	1,79376088846869	,51234753829798
102	4	3	6	1			0	0	2			0	4																																3,9875	3,45	2,875	1,79376088846869	,51234753829798
102	5	3	6	1			0	0	2			0	5																																3,9875	3,45	2,875	1,79376088846869	,51234753829798
102	6	3	6	1	3	0	0	0	2			0	6	4	6	9	4	6	5	4	4	4	4	4	8	2	9	6	7	4	4	4	4	2	2	3	1	2	1	2	2	5,375	4	1,875	3,9875	3,45	2,875	1,79376088846869	,51234753829798
102	7	3	6	1			0	0	2			0	7																																3,9875	3,45	2,875	1,79376088846869	,51234753829798
102	8	3	6	1	3	0	0	0	2			0	8	7	5	9	5	7	6	6	6	5	5	4	9	4	9	5	8	4	4	4	4	3	4	3	2	3	3	4	3	6,25	4	3,125	3,9875	3,45	2,875	1,79376088846869	,51234753829798
104	1	2	5	2	3	0	0	0	2			0	1	1	7	10	0	0	0	1	0	0	1	0	1	0	0	6	0	4	2	4	3	3	4	4	3	3	2	4	3	1,6875	3,25	3,25	1,4453125	2,75	2,421875	,981660798905173	1,14174052593898
104	2	2	5	2	3	0	0	0	2			0	2	9	1	10	0	0	0	3	0	0	0	0	4	2	3	7	4	4	4	4	5	2	2	3	3	1	2	3	2	2,6875	4,25	2,25	1,4453125	2,75	2,421875	,981660798905173	1,14174052593898
104	3	2	5	2	3	0	0	0	2			0	3	8	3	9	0	0	0	3	0	2	0	0	0	0	0	7	3	4	4	3	4	1	2	3	3	1	2	3	3	2,1875	3,75	2,25	1,4453125	2,75	2,421875	,981660798905173	1,14174052593898
104	4	2	5	2	3	0	0	0	2			0	4	1	0	2	0	0	0	0	0	0	0	0	0	0	0	2	0	1	1	1	1	2	3	3	2	1	2	3	3	,3125	1	2,375	1,4453125	2,75	2,421875	,981660798905173	1,14174052593898
104	5	2	5	2	3	0	0	0	2			0	5	7	3	10	0	0	0	0	0	0	0	0	0	3	0	8	8	3	3	2	5	2	3	3	2	1	2	3	3	2,4375	3,25	2,375	1,4453125	2,75	2,421875	,981660798905173	1,14174052593898
104	6	2	5	2	3	0	0	0	2			0	6	4	0	4	0	0	0	0	0	0	0	0	0	0	0	5	7	1	4	2	4	3	5	4	3	1	2	4	4	1,25	2,75	3,25	1,4453125	2,75	2,421875	,981660798905173	1,14174052593898
104	7	2	5	2	3	0	0	0	2			0	7	0	0	0	0	0	0	0	0	0	0	0	0	0	0	0	0	1	2	1	1	1	2	1	2	1	1	1	1	0	1,25	1,25	1,4453125	2,75	2,421875	,981660798905173	1,14174052593898
104	8	2	5	2	3	0	0	0	2			0	8	8	0	0	0	0	0	0	0	0	0	0	0	0	0	6	2	1	3	3	3	1	3	3	3	1	2	3	3	1	2,5	2,375	1,4453125	2,75	2,421875	,981660798905173	1,14174052593898
105	1	3	5	2	3	0	0	0	1	2	2	1	1	10	9	10	0	8	8	10	10	8	6	10	9	10	4	10	10	6	6	6	6	5	3	5	5	5	5	5	3	8,25	6	4,5	7,53125	5,75	2,45833333333333	,51954006101551	,418330013267038
105	2	3	5	2	3	0	0	0	1	2	2	1	2	10	10	10	4	10	8	10	10	10	3	8	10	10	2	10	5	5	5	5	5	2	2	2	4	2	3	2	3	8,125	5	2,5	7,53125	5,75	2,45833333333333	,51954006101551	,418330013267038
105	3	3	5	2	3	0	0	0	1	2	2	1	3	5	5	10	1	10	8	10	10	10	1	10	8	10	1	10	4	6	6	6	6	2	2	2	3	1	2	1	2	7,0625	6	1,875	7,53125	5,75	2,45833333333333	,51954006101551	,418330013267038
105	4	3	5	2	3	0	0	0	1	2	2	1	4	5	2	10	5	10	10	10	10	7	2	10	10	10	1	10	5	6	6	6	6	4	3	4	4	3	4	3	3	7,3125	6	3,5	7,53125	5,75	2,45833333333333	,51954006101551	,418330013267038
105	5	3	5	2			0	0	1	2	2	1	5																																7,53125	5,75	2,45833333333333	,51954006101551	,418330013267038
105	6	3	5	2	3	0	0	0	1	2	2	1	6	1	3	10	1	10	10	10	10	5	1	10	10	10	8	10	5	4	6	6	6	1	1	1	1	1	1	1	1	7,125	5,5	1	7,53125	5,75	2,45833333333333	,51954006101551	,418330013267038
105	7	3	5	2			0	0	1	2	2	1	7																																7,53125	5,75	2,45833333333333	,51954006101551	,418330013267038
105	8	3	5	2	3	0	0	0	1	2	2	1	8	1	10	10	3	10	10	10	10	10	1	10	10	10	1	10	1	6	6	6	6	1	2	2	1	1	1	2	1	7,3125	6	1,375	7,53125	5,75	2,45833333333333	,51954006101551	,418330013267038
106	1	2	6	2	3	0	0	0	1	1	1	0	1	10	4	10	3	5	2	1	9	5	1	3	10	7	10	10	10	3	4	4	3	1	1	1	2	1	1	1	1	6,25	3,5	1,125	4,140625	1,78125	1,625	1,03926807176974	,761078886468789
106	2	2	6	2	3	0	0	0	1	1	1	0	2	7	1	10	3	3	3	2	7	2	1	3	5	3	10	10	5	2	3	2	1	1	1	1	2	1	1	1	1	4,6875	2	1,125	4,140625	1,78125	1,625	1,03926807176974	,761078886468789
106	3	2	6	2	3	0	0	0	1	1	1	0	3	5	1	8	1	1	1	1	5	3	2	5	7	1	8	6	5	1	2	1	1	1	3	2	3	3	4	3	3	3,75	1,25	2,75	4,140625	1,78125	1,625	1,03926807176974	,761078886468789
106	4	2	6	2	3	0	0	0	1	1	1	0	4	3	5	6	3	4	1	1	2	1	2	2	2	3	6	5	4	1	2	2	1	1	3	2	3	3	3	2	3	3,125	1,5	2,5	4,140625	1,78125	1,625	1,03926807176974	,761078886468789
106	5	2	6	2	3	0	0	0	1	1	1	0	5	4	1	6	1	1	2	3	2	1	1	2	4	1	6	6	7	2	4	1	1	2	2	2	3	2	2	2	2	3	2	2,125	4,140625	1,78125	1,625	1,03926807176974	,761078886468789
106	6	2	6	2	3	0	0	0	1	1	1	0	6	7	4	8	1	2	1	1	1	2	2	3	5	1	8	8	7	1	2	1	1	1	1	1	1	1	1	1	1	3,8125	1,25	1	4,140625	1,78125	1,625	1,03926807176974	,761078886468789
106	7	2	6	2	3	0	0	0	1	1	1	0	7	8	5	8	2	2	1	1	5	2	1	2	9	1	9	10	7	2	2	1	1	1	1	1	4	1	1	1	1	4,5625	1,5	1,375	4,140625	1,78125	1,625	1,03926807176974	,761078886468789
106	8	2	6	2	3	0	0	0	1	1	1	0	8	7	2	7	1	2	2	1	5	2	1	2	7	1	8	9	6	1	2	1	1	1	1	1	1	1	1	1	1	3,9375	1,25	1	4,140625	1,78125	1,625	1,03926807176974	,761078886468789
107	1	3	5	2	3	0	0	0	2			0	1	6	0	5	2	8	2	2	3	2	4	0	5	10	0	10	3	3	5	4	3	3	5	4	5	2	4	3	5	3,875	3,75	3,875	2,9921875	3,6875	3,140625	1,14097658475724	1,0329396331414
107	2	3	5	2	3	0	0	0	2			0	2	1	3	5	1	3	0	6	4	7	0	3	10	2	0	5	0	1	5	5	2	1	3	4	5	1	2	3	3	3,125	3,25	2,75	2,9921875	3,6875	3,140625	1,14097658475724	1,0329396331414
107	3	3	5	2	3	0	0	0	2			0	3	2	0	4	2	4	2	9	3	7	5	3	5	6	0	6	2	3	5	5	6	1	3	5	4	1	3	4	4	3,75	4,75	3,125	2,9921875	3,6875	3,140625	1,14097658475724	1,0329396331414
107	4	3	5	2	3	0	0	0	2			0	4	1	0	4	5	3	0	7	0	3	4	4	4	3	0	7	0	4	5	4	3	2	4	3	4	1	3	3	3	2,8125	4	2,875	2,9921875	3,6875	3,140625	1,14097658475724	1,0329396331414
107	5	3	5	2	3	0	0	0	2			0	5	0	0	2	0	4	0	5	0	3	0	0	2	10	0	4	0	5	3	5	6	5	5	5	5	5	5	5	5	1,875	4,75	5	2,9921875	3,6875	3,140625	1,14097658475724	1,0329396331414
107	6	3	5	2	3	0	0	0	2			0	6	6	9	5	0	3	0	4	0	4	4	0	3	0	0	10	4	2	4	5	5	3	4	3	4	1	3	3	3	3,25	4	3	2,9921875	3,6875	3,140625	1,14097658475724	1,0329396331414
107	7	3	5	2	3	0	0	0	2			0	7	3	0	1	1	0	0	1	0	1	0	0	0	0	0	6	1	2	2	1	1	1	2	2	2	1	1	2	2	,875	1,5	1,625	2,9921875	3,6875	3,140625	1,14097658475724	1,0329396331414
107	8	3	5	2	3	0	0	0	2			0	8	8	10	9	0	5	0	8	0	8	0	5	3	0	0	10	4	1	6	4	3	1	3	4	4	1	3	4	3	4,375	3,5	2,875	2,9921875	3,6875	3,140625	1,14097658475724	1,0329396331414
108	1	3	2	2	3	0	0	0	1	1	2	0	1	7	10	8	10	10	10	10	10	10	9	10	8	10	10	9	5	6	4	6	6	4	4	4	2	4	4	4	4	9,125	5,5	3,75	9,29166666666667	5,33333333333333	3,54166666666667	,344223159205381	,144337567297406
108	2	3	2	2	3	0	0	0	1	1	2	0	2	9	10	10	8	10	8	10	10	10	8	10	8	10	10	8	6	6	5	5	5	3	3	4	1	5	3	3	3	9,0625	5,25	3,125	9,29166666666667	5,33333333333333	3,54166666666667	,344223159205381	,144337567297406
108	3	3	2	2			0	0	1	1	2	0	3																																9,29166666666667	5,33333333333333	3,54166666666667	,344223159205381	,144337567297406
108	4	3	2	2			0	0	1	1	2	0	4																																9,29166666666667	5,33333333333333	3,54166666666667	,344223159205381	,144337567297406
108	5	3	2	2			0	0	1	1	2	0	5																																9,29166666666667	5,33333333333333	3,54166666666667	,344223159205381	,144337567297406
108	6	3	2	2			0	0	1	1	2	0	6																																9,29166666666667	5,33333333333333	3,54166666666667	,344223159205381	,144337567297406
108	7	3	2	2			0	0	1	1	2	0	7																																9,29166666666667	5,33333333333333	3,54166666666667	,344223159205381	,144337567297406
108	8	3	2	2	3	0	0	0	1	1	2	0	8	10	10	10	10	10	10	10	10	10	8	10	10	10	10	9	8	6	5	5	5	4	4	4	3	4	4	4	3	9,6875	5,25	3,75	9,29166666666667	5,33333333333333	3,54166666666667	,344223159205381	,144337567297406
109	1	2	6	1	3	0	0	0	1	1	1	0	1	10	7	10	6	6	4	8	9	10	8	9	10	10	10	10	1	6	6	5	5	5	5	4	5	2	4	5	5	8	5,5	4,375	7,6875	5,03125	3,484375	,734968415259167	,699968111518559
109	2	2	6	1	3	0	0	0	1	1	1	0	2	10	7	8	4	8	8	7	9	10	9	8	10	10	10	6	4	6	5	5	6	4	2	3	5	3	3	2	3	8	5,5	3,125	7,6875	5,03125	3,484375	,734968415259167	,699968111518559
109	3	2	6	1	3	0	0	0	1	1	1	0	3	8	7	7	6	6	6	8	8	7	7	7	7	9	8	8	8	5	5	5	5	4	3	4	4	1	2	3	2	7,3125	5	2,875	7,6875	5,03125	3,484375	,734968415259167	,699968111518559
109	4	2	6	1	3	0	0	0	1	1	1	0	4	10	5	7	4	3	5	3	5	7	8	6	8	10	10	4	3	3	4	4	3	4	4	3	4	1	3	1	2	6,125	3,5	2,75	7,6875	5,03125	3,484375	,734968415259167	,699968111518559
109	5	2	6	1	3	0	0	0	1	1	1	0	5	10	7	8	5	7	7	6	9	10	7	8	8	10	10	3	4	5	5	4	6	4	4	4	5	1	2	4	3	7,4375	5	3,375	7,6875	5,03125	3,484375	,734968415259167	,699968111518559
109	6	2	6	1	3	0	0	0	1	1	1	0	6	10	9	8	7	7	10	10	6	8	8	9	10	10	9	6	5	5	6	6	6	3	5	4	5	2	2	5	4	8,25	5,75	3,75	7,6875	5,03125	3,484375	,734968415259167	,699968111518559
109	7	2	6	1	3	0	0	0	1	1	1	0	7	10	10	9	5	10	7	8	8	8	8	7	7	10	9	7	4	4	5	5	5	5	5	4	5	1	2	5	4	7,9375	4,75	3,875	7,6875	5,03125	3,484375	,734968415259167	,699968111518559
109	8	2	6	1	3	0	0	0	1	1	1	0	8	10	8	9	10	7	10	10	9	10	7	9	10	10	8	5	3	5	5	5	6	2	4	5	5	3	3	4	4	8,4375	5,25	3,75	7,6875	5,03125	3,484375	,734968415259167	,699968111518559
110	1	2	3	2	3	0	0	0	2			0	1	10	4	8	4	7	8	10	8	8	6	7	8	10	1	10	4	3	4	4	5	1	2	2	1	1	1	1	1	7,0625	4	1,25	6,125	4	1,51785714285714	,846254000482913	,577350269189626
110	2	2	3	2	3	0	0	0	2			0	2	5	6	7	1	3	5	6	7	6	2	7	6	8	3	9	3	3	4	5	5	2	2	3	2	1	1	3	3	5,25	4,25	2,125	6,125	4	1,51785714285714	,846254000482913	,577350269189626
110	3	2	3	2	3	0	0	0	2			0	3	8	3	4	0	8	5	8	7	8	1	7	6	9	3	7	5	5	5	4	5	1	2	2	2	1	1	2	1	5,5625	4,75	1,5	6,125	4	1,51785714285714	,846254000482913	,577350269189626
110	4	2	3	2	3	0	0	0	2			0	4	9	7	5	1	9	8	10	10	10	1	8	10	10	6	10	5	4	4	2	3	1	2	3	1	1	1	2	2	7,4375	3,25	1,625	6,125	4	1,51785714285714	,846254000482913	,577350269189626
110	5	2	3	2	3	0	0	0	2			0	5	7	3	5	1	7	5	5	9	7	2	8	10	9	3	10	4	3	3	3	4	1	2	2	1	1	1	1	2	5,9375	3,25	1,375	6,125	4	1,51785714285714	,846254000482913	,577350269189626
110	6	2	3	2	3	0	0	0	2			0	6	7	1	6	1	7	8	6	8	8	1	8	9	9	5	10	6	5	5	4	4	1	2	2	1	1	1	1	2	6,25	4,5	1,375	6,125	4	1,51785714285714	,846254000482913	,577350269189626
110	7	2	3	2	3	0	0	0	2			0	7	5	1	4	1	4	7	2	9	8	1	9	9	9	4	8	5	4	4	3	5	1	1	2	1	1	1	2	2	5,375	4	1,375	6,125	4	1,51785714285714	,846254000482913	,577350269189626
110	8	2	3	2			0	0	2			0	8																																6,125	4	1,51785714285714	,846254000482913	,577350269189626
111	1	1	7	2	3	0	0	0	1	1	2	0	1	6	1	3	0	1	0	6	0	2	0	0	0	0	1	4	6	2	2	4	3	2	4	4	1	1	1	4	2	1,875	2,75	2,375	1,5	2,5	2,125	,330718913883074	,25
111	2	1	7	2	3	0	0	0	1	1	2	0	2	5	0	2	0	0	0	0	0	0	0	0	0	0	2	5	8	2	2	2	3	2	2	3	2	1	1	3	2	1,375	2,25	2	1,5	2,5	2,125	,330718913883074	,25
111	3	1	7	2			0	0	1	1	2	0	3																																1,5	2,5	2,125	,330718913883074	,25
111	4	1	7	2	3	0	0	0	1	1	2	0	4	5	1	1	1	0	0	0	0	0	0	0	0	0	0	7	5	2	3	2	3	2	2	2	2	2	2	2	2	1,25	2,5	2	1,5	2,5	2,125	,330718913883074	,25
111	5	1	7	2			0	0	1	1	2	0	5																																1,5	2,5	2,125	,330718913883074	,25
111	6	1	7	2			0	0	1	1	2	0	6																																1,5	2,5	2,125	,330718913883074	,25
111	7	1	7	2			0	0	1	1	2	0	7																																1,5	2,5	2,125	,330718913883074	,25
111	8	1	7	2			0	0	1	1	2	0	8																																1,5	2,5	2,125	,330718913883074	,25
112	1	3	3	2	3	0	0	0	2			1	1	5	8	3	1	3	2	8	5	5	8	3	7	10	0	9	1	6	4	6	5	3	5	5	4	2	2	4	2	4,875	5,25	3,375	4,4453125	4,75	3,4375	1,00247322506104	,462910049886276
112	2	3	3	2	3	0	0	0	2			1	2	5	4	2	2	2	0	3	1	1	3	1	1	10	0	6	5	2	5	5	5	1	2	2	2	1	1	2	1	2,875	4,25	1,5	4,4453125	4,75	3,4375	1,00247322506104	,462910049886276
112	3	3	3	2	3	0	0	0	2			1	3	2	5	2	4	2	0	6	2	2	6	1	3	10	0	7	2	3	5	5	5	4	5	5	5	4	4	5	4	3,375	4,5	4,5	4,4453125	4,75	3,4375	1,00247322506104	,462910049886276
112	4	3	3	2	3	0	0	0	2			1	4	7	4	4	4	2	2	7	2	6	9	2	4	10	0	5	2	4	4	4	6	2	3	5	5	2	2	5	3	4,375	4,5	3,375	4,4453125	4,75	3,4375	1,00247322506104	,462910049886276
112	5	3	3	2	3	0	0	0	2			1	5	10	8	5	5	2	6	4	3	5	9	3	10	10	0	10	8	4	4	5	6	4	5	5	5	4	5	5	5	6,125	4,75	4,75	4,4453125	4,75	3,4375	1,00247322506104	,462910049886276
112	6	3	3	2	3	0	0	0	2			1	6	0	5	0	0	10	5	1	2	6	5	5	10	10	0	10	0	4	6	6	6	4	5	5	5	3	4	4	4	4,3125	5,5	4,25	4,4453125	4,75	3,4375	1,00247322506104	,462910049886276
112	7	3	3	2	3	0	0	0	2			1	7	0	5	1	0	7	7	7	6	8	2	2	10	10	0	8	0	4	4	3	6	3	4	4	4	1	3	3	3	4,5625	4,25	3,125	4,4453125	4,75	3,4375	1,00247322506104	,462910049886276
112	8	3	3	2	3	0	0	0	2			1	8	0	8	2	7	5	5	8	4	5	7	6	9	10	0	5	0	5	5	5	5	2	3	4	3	1	2	4	2	5,0625	5	2,625	4,4453125	4,75	3,4375	1,00247322506104	,462910049886276
113	1	2	7	2	3	0	0	0	1	1	1	1	1	7	10	10	10	10	5	10	10	10	10	10	5	7	7	10	6	6	6	6	6	1	1	3	5	2	1	3	1	8,5625	6	2,125	8,1875	5,75	2,60714285714286	,595119035711904	,381881307912987
113	2	2	7	2	3	0	0	0	1	1	1	1	2	9	10	10	6	10	2	8	8	10	10	10	9	5	7	10	4	6	6	6	6	1	3	5	1	1	2	4	2	8	6	2,375	8,1875	5,75	2,60714285714286	,595119035711904	,381881307912987
113	3	2	7	2	3	0	0	0	1	1	1	1	3	6	10	10	2	10	2	10	10	10	10	10	10	10	10	10	4	6	6	6	6	2	5	5	5	2	2	2	3	8,375	6	3,25	8,1875	5,75	2,60714285714286	,595119035711904	,381881307912987
113	4	2	7	2	3	0	0	0	1	1	1	1	4	2	8	10	7	8	3	8	7	10	10	10	10	5	10	10	2	3	5	6	6	5	4	5	5	4	4	5	4	7,5	5	4,5	8,1875	5,75	2,60714285714286	,595119035711904	,381881307912987
113	5	2	7	2	3	0	0	0	1	1	1	1	5	4	10	10	3	10	1	10	10	10	10	10	10	10	5	10	4	4	6	6	6	1	2	2	1	1	1	3	2	7,9375	5,5	1,625	8,1875	5,75	2,60714285714286	,595119035711904	,381881307912987
113	6	2	7	2	3	0	0	0	1	1	1	1	6	5	10	10	10	8	10	10	10	10	10	10	10	10	10	10	5	6	5	6	6	3	3	4	2	2	2	3	4	9,25	5,75	2,875	8,1875	5,75	2,60714285714286	,595119035711904	,381881307912987
113	7	2	7	2	3	0	0	0	1	1	1	1	7	2	9	6	10	10	1	10	10	10	10	10	8	10	4	10	3	6	6	6	6	1	1	3	1	1	1	3	1	7,6875	6	1,5	8,1875	5,75	2,60714285714286	,595119035711904	,381881307912987
113	8	2	7	2			0	0	1	1	1	1	8																																8,1875	5,75	2,60714285714286	,595119035711904	,381881307912987
114	1	2	3	2	3	0	0	0	1	2	1	0	1	0	5	2	3	2	0	2	0	1	2	0	5	8	5	9	0	3	4	4	4	2	4	5	3	2	3	5	4	2,75	3,75	3,5	2,8125	4,28571428571429	3,44642857142857	,80363756341608	,487950036474267
114	2	2	3	2	3	0	0	0	1	2	1	0	2	0	2	1	4	2	1	2	0	2	4	0	4	9	0	10	0	3	5	5	4	2	5	5	4	2	4	5	4	2,5625	4,25	3,875	2,8125	4,28571428571429	3,44642857142857	,80363756341608	,487950036474267
114	3	2	3	2	3	0	0	0	1	2	1	0	3	0	6	0	4	6	5	4	1	4	3	0	4	8	3	9	0	4	6	5	4	1	3	4	4	1	4	4	3	3,5625	4,75	3	2,8125	4,28571428571429	3,44642857142857	,80363756341608	,487950036474267
114	4	2	3	2			0	0	1	2	1	0	4																																2,8125	4,28571428571429	3,44642857142857	,80363756341608	,487950036474267
114	5	2	3	2	3	0	0	0	1	2	1	0	5	4	3	2	0	0	0	3	0	0	3	0	3	8	0	9	0	4	6	5	4	1	3	4	1	1	1	3	2	2,1875	4,75	2	2,8125	4,28571428571429	3,44642857142857	,80363756341608	,487950036474267
114	6	2	3	2	3	0	0	0	1	2	1	0	6	0	3	1	0	0	0	1	0	0	1	0	5	5	1	7	0	5	4	5	4	3	4	5	3	2	4	5	4	1,5	4,5	3,75	2,8125	4,28571428571429	3,44642857142857	,80363756341608	,487950036474267
114	7	2	3	2	3	0	0	0	1	2	1	0	7	0	6	0	4	0	0	2	10	5	6	0	7	9	0	9	0	2	4	3	5	3	5	5	5	3	5	5	3	3,625	3,5	4,25	2,8125	4,28571428571429	3,44642857142857	,80363756341608	,487950036474267
114	8	2	3	2	3	0	0	0	1	2	1	0	8	0	10	0	5	4	2	1	0	4	4	0	8	8	0	10	0	5	4	5	4	1	5	5	4	1	4	5	5	3,5	4,5	3,75	2,8125	4,28571428571429	3,44642857142857	,80363756341608	,487950036474267
115	1	2	5	2	3	0	0	0	2			0	1	10	3	10	2	6	0	2	6	10	10	6	10	10	10	10	10	3	3	4	2	3	3	3	4	2	4	3	3	7,1875	3	3,125	5,40625	2,40625	2,40625	1,63799747078123	,611460488152283
115	2	2	5	2	3	0	0	0	2			0	2	10	6	10	7	6	10	4	10	10	5	5	10	10	10	10	10	4	3	4	3	4	2	2	3	2	3	2	2	8,3125	3,5	2,5	5,40625	2,40625	2,40625	1,63799747078123	,611460488152283
115	3	2	5	2	3	0	0	0	2			0	3	10	4	6	5	3	5	2	7	6	2	4	6	10	8	10	10	2	2	2	2	4	2	2	2	1	2	2	2	6,125	2	2,125	5,40625	2,40625	2,40625	1,63799747078123	,611460488152283
115	4	2	5	2	3	0	0	0	2			0	4	10	3	10	4	2	0	2	4	1	0	2	3	6	7	10	10	2	2	3	2	5	1	2	2	1	2	1	1	4,625	2,25	1,875	5,40625	2,40625	2,40625	1,63799747078123	,611460488152283
115	5	2	5	2	3	0	0	0	2			0	5	10	1	10	0	0	0	2	0	0	0	0	0	9	10	10	10	2	2	4	2	4	2	2	3	1	3	2	2	3,875	2,5	2,375	5,40625	2,40625	2,40625	1,63799747078123	,611460488152283
115	6	2	5	2	3	0	0	0	2			0	6	10	3	10	4	0	0	0	0	0	0	0	3	2	10	10	10	2	2	3	2	3	4	3	2	3	2	3	4	3,875	2,25	3	5,40625	2,40625	2,40625	1,63799747078123	,611460488152283
115	7	2	5	2	3	0	0	0	2			0	7	10	0	10	1	0	10	1	0	0	0	0	2	8	10	8	10	1	2	2	1	5	1	1	2	1	2	1	1	4,375	1,5	1,75	5,40625	2,40625	2,40625	1,63799747078123	,611460488152283
115	8	2	5	2	3	0	0	0	2			0	8	10	2	10	2	3	2	3	4	0	0	2	0	10	10	10	10	2	2	3	2	4	2	2	3	2	3	2	2	4,875	2,25	2,5	5,40625	2,40625	2,40625	1,63799747078123	,611460488152283
116	1	4	4	2	3	0	0	0	1	1	2	0	1	10	3	0	0	0	10	3	0	9	3	0	0	0	0	10	0	6	4	6	4	2	3	3	3	1	1	3	2	3	5	2,25	2,0703125	2,84375	2,765625	,665171080974125	1,28130444135208
116	2	4	4	2	3	0	0	0	1	1	2	0	2	10	4	0	0	0	3	0	0	0	0	0	7	0	0	10	5	1	2	4	6	1	1	1	1	1	1	1	1	2,4375	3,25	1	2,0703125	2,84375	2,765625	,665171080974125	1,28130444135208
116	3	4	4	2	3	0	0	0	1	1	2	0	3	10	0	0	0	0	5	0	0	1	2	0	2	0	0	10	2	1	2	1	1	1	2	3	3	1	1	4	2	2	1,25	2,125	2,0703125	2,84375	2,765625	,665171080974125	1,28130444135208
116	4	4	4	2	3	0	0	0	1	1	2	0	4	10	4	0	0	0	2	0	0	2	0	0	5	0	0	10	2	1	2	4	3	1	2	2	1	1	1	2	2	2,1875	2,5	1,5	2,0703125	2,84375	2,765625	,665171080974125	1,28130444135208
116	5	4	4	2	3	0	0	0	1	1	2	0	5	10	0	0	0	0	5	0	0	5	3	3	6	0	0	10	2	1	4	4	5	3	4	4	2	3	3	4	3	2,75	3,5	3,25	2,0703125	2,84375	2,765625	,665171080974125	1,28130444135208
116	6	4	4	2	3	0	0	0	1	1	2	0	6	6	0	0	0	0	2	0	0	2	0	0	2	0	0	10	2	1	1	1	1	5	4	4	5	5	5	4	4	1,5	1	4,5	2,0703125	2,84375	2,765625	,665171080974125	1,28130444135208
116	7	4	4	2	3	0	0	0	1	1	2	0	7	10	1	0	0	0	1	0	0	1	0	0	3	0	0	10	1	1	3	4	5	4	4	4	3	3	3	4	3	1,6875	3,25	3,5	2,0703125	2,84375	2,765625	,665171080974125	1,28130444135208
116	8	4	4	2	3	0	0	0	1	1	2	0	8	2	0	0	0	0	0	0	0	0	0	0	0	0	0	10	4	1	2	5	4	4	4	4	4	4	4	4	4	1	3	4	2,0703125	2,84375	2,765625	,665171080974125	1,28130444135208
117	1	2	5	2	3	0	0	0	1	1	2	0	1	9	2	2	0	2	5	1	5	4	0	1	5	3	10	2	3	6	4	6	4	2	3	3	3	1	2	3	3	3,375	5	2,5	3,10416666666667	4	2,375	1,61091653518528	1,14564392373896
117	2	2	5	2	3	0	0	0	1	1	2	0	2	9	1	5	0	3	3	0	6	9	0	2	8	6	10	1	10	2	3	4	2	2	3	2	1	2	1	2	2	4,5625	2,75	1,875	3,10416666666667	4	2,375	1,61091653518528	1,14564392373896
117	3	2	5	2			0	0	1	1	2	0	3																																3,10416666666667	4	2,375	1,61091653518528	1,14564392373896
117	4	2	5	2	3	0	0	0	1	1	2	0	4	0	3	1	0	1	2	2	3	2	0	1	2	1	0	4	0	4	5	5	3	3	4	3	1	4	1	3	3	1,375	4,25	2,75	3,10416666666667	4	2,375	1,61091653518528	1,14564392373896
117	5	2	5	2			0	0	1	1	2	0	5																																3,10416666666667	4	2,375	1,61091653518528	1,14564392373896
117	6	2	5	2			0	0	1	1	2	0	6																																3,10416666666667	4	2,375	1,61091653518528	1,14564392373896
117	7	2	5	2			0	0	1	1	2	0	7																																3,10416666666667	4	2,375	1,61091653518528	1,14564392373896
117	8	2	5	2			0	0	1	1	2	0	8																																3,10416666666667	4	2,375	1,61091653518528	1,14564392373896
118	1	2	3	2	3	0	0	0	1	2	1	0	1	0	10	7	4	0	0	2	1	5	8	0	10	7	0	10	0	4	4	6	6	3	4	4	5	1	3	4	3	4	5	3,375	3,17857142857143	4	3,05357142857143	,67065399850764	,540061724867322
118	2	2	3	2	3	0	0	0	1	2	1	0	2	0	10	0	9	4	0	7	3	4	0	2	0	8	0	10	0	4	4	4	3	4	5	5	5	1	4	5	5	3,5625	3,75	4,25	3,17857142857143	4	3,05357142857143	,67065399850764	,540061724867322
118	3	2	3	2	3	0	0	0	1	2	1	0	3	0	8	0	7	0	0	0	0	2	5	6	7	6	0	10	0	6	4	4	2	3	5	5	3	1	1	5	4	3,1875	4	3,375	3,17857142857143	4	3,05357142857143	,67065399850764	,540061724867322
118	4	2	3	2	3	0	0	0	1	2	1	0	4	0	5	0	3	0	1	4	2	0	8	2	6	6	0	10	0	4	4	3	6	5	5	4	5	1	2	5	5	2,9375	4,25	4	3,17857142857143	4	3,05357142857143	,67065399850764	,540061724867322
118	5	2	3	2	3	0	0	0	1	2	1	0	5	0	6	0	2	0	0	3	2	1	3	0	5	10	0	10	0	5	4	3	4	4	4	4	4	1	3	4	4	2,625	4	3,5	3,17857142857143	4	3,05357142857143	,67065399850764	,540061724867322
118	6	2	3	2	3	0	0	0	1	2	1	0	6	0	3	0	0	0	0	3	0	2	6	0	6	4	0	10	0	4	4	5	2	1	3	2	2	1	1	2	2	2,125	3,75	1,75	3,17857142857143	4	3,05357142857143	,67065399850764	,540061724867322
118	7	2	3	2	3	0	0	0	1	2	1	0	7	0	10	0	6	0	0	4	3	4	6	0	8	10	0	10	0	2	3	5	3	1	1	1	2	1	1	1	1	3,8125	3,25	1,125	3,17857142857143	4	3,05357142857143	,67065399850764	,540061724867322
118	8	2	3	2			0	0	1	2	1	0	8																																3,17857142857143	4	3,05357142857143	,67065399850764	,540061724867322
120	1	3	7	2	3	0	0	0	1	1	1	1	1	7	6	1	8	2	0	9	1	3	9	2	10	6	0	6	9	3	4	4	6	3	3	4	3	2	3	4	4	4,9375	4,25	3,25	3,8984375	4,34375	2,78125	1,21923639561525	,549959414086946
120	2	3	7	2	3	0	0	0	1	1	1	1	2	7	5	1	3	2	3	8	3	5	9	7	10	4	0	4	6	4	5	6	4	4	4	4	2	4	4	5	4	4,8125	4,75	3,875	3,8984375	4,34375	2,78125	1,21923639561525	,549959414086946
120	3	3	7	2	3	0	0	0	1	1	1	1	3	8	4	1	6	2	1	6	1	3	5	2	6	3	0	4	9	5	5	6	4	3	5	4	2	5	4	5	5	3,8125	5	4,125	3,8984375	4,34375	2,78125	1,21923639561525	,549959414086946
120	4	3	7	2	3	0	0	0	1	1	1	1	4	9	7	1	2	5	1	8	2	4	10	2	9	2	1	2	9	4	6	6	3	1	2	3	1	1	1	4	2	4,625	4,75	1,875	3,8984375	4,34375	2,78125	1,21923639561525	,549959414086946
120	5	3	7	2	3	0	0	0	1	1	1	1	5	5	8	2	0	4	0	2	1	0	6	0	6	0	0	6	2	4	6	4	5	1	1	2	1	1	2	2	1	2,625	4,75	1,375	3,8984375	4,34375	2,78125	1,21923639561525	,549959414086946
120	6	3	7	2	3	0	0	0	1	1	1	1	6	1	3	0	1	1	1	1	0	0	2	0	2	1	1	3	7	2	4	4	4	2	2	2	1	2	2	2	2	1,5	3,5	1,875	3,8984375	4,34375	2,78125	1,21923639561525	,549959414086946
120	7	3	7	2	3	0	0	0	1	1	1	1	7	7	6	0	6	3	2	5	2	2	8	1	9	3	0	9	8	2	5	5	4	3	3	3	1	4	3	3	3	4,4375	4	2,875	3,8984375	4,34375	2,78125	1,21923639561525	,549959414086946
120	8	3	7	2	3	0	0	0	1	1	1	1	8	9	6	2	4	6	1	4	1	7	5	1	5	1	0	9	10	3	5	4	3	3	4	3	1	4	3	3	3	4,4375	3,75	3	3,8984375	4,34375	2,78125	1,21923639561525	,549959414086946
121	1	2	2	3	3	0	0	0	1	1	2	0	1	8	7	2	6	10	3	6	2	2	7	6	4	2	4	9	6	4	4	5	5	2	5	4	2	1	1	4	3	5,25	4,5	2,75	4,40625	4,08333333333333	2,95833333333333	,485331716457929	,816496580927726
121	2	2	2	3	3	0	0	0	1	1	2	0	2	4	3	5	1	5	1	3	1	1	7	5	3	0	6	9	9	4	4	5	4	2	5	5	2	1	2	5	3	3,9375	4,25	3,125	4,40625	4,08333333333333	2,95833333333333	,485331716457929	,816496580927726
121	3	2	2	3	3	0	0	0	1	1	2	0	3	8	3	3	2	1	1	8	3	3	6	5	2	1	2	9	8	6	4	3	3	1	4	4	1	2	1	3	3	4,0625	4	2,375	4,40625	4,08333333333333	2,95833333333333	,485331716457929	,816496580927726
121	4	2	2	3	3	0	0	0	1	1	2	0	4	8	2	2	3	2	1	8	4	4	8	3	3	2	1	10	7	2	3	3	2	3	4	3	1	1	2	4	2	4,25	2,5	2,5	4,40625	4,08333333333333	2,95833333333333	,485331716457929	,816496580927726
121	5	2	2	3			0	0	1	1	2	0	5																																4,40625	4,08333333333333	2,95833333333333	,485331716457929	,816496580927726
121	6	2	2	3			0	0	1	1	2	0	6																																4,40625	4,08333333333333	2,95833333333333	,485331716457929	,816496580927726
121	7	2	2	3	3	0	0	0	1	1	2	0	7	5	3	9	4	6	4	2	2	8	4	3	3	5	2	8	7	5	4	5	4	4	5	5	1	5	4	4	5	4,6875	4,5	4,125	4,40625	4,08333333333333	2,95833333333333	,485331716457929	,816496580927726
121	8	2	2	3	3	0	0	0	1	1	2	0	8	8	4	1	2	7	2	6	3	5	4	1	4	1	3	9	8	5	4	5	5	2	3	5	1	3	2	3	4	4,25	4,75	2,875	4,40625	4,08333333333333	2,95833333333333	,485331716457929	,816496580927726
122	1	3	4	2	3	0	0	0	1	1	1	1	1	10	6	10	6	6	8	8	10	10	8	10	10	3	10	10	10	4	4	4	3	3	4	4	3	3	2	5	4	8,4375	3,75	3,5	7,328125	4,1875	3,421875	,776144028883447	,903860766774555
122	2	3	4	2	3	0	0	0	1	1	1	1	2	10	5	10	4	8	8	9	10	7	8	9	7	9	10	10	10	2	3	3	3	5	4	4	4	4	4	3	3	8,375	2,75	3,875	7,328125	4,1875	3,421875	,776144028883447	,903860766774555
122	3	3	4	2	3	0	0	0	1	1	1	1	3	10	5	9	6	7	7	9	9	4	4	7	10	5	10	10	10	5	4	4	5	3	3	3	4	3	3	4	3	7,625	4,5	3,25	7,328125	4,1875	3,421875	,776144028883447	,903860766774555
122	4	3	4	2	3	0	0	0	1	1	1	1	4	10	3	10	4	3	5	6	6	4	4	5	8	10	10	10	10	4	6	6	6	5	4	4	4	5	5	3	3	6,75	5,5	4,125	7,328125	4,1875	3,421875	,776144028883447	,903860766774555
122	5	3	4	2	3	0	0	0	1	1	1	1	5	10	5	10	3	7	6	6	7	7	4	5	10	10	10	10	10	4	5	6	6	3	3	4	3	3	3	3	3	7,5	5,25	3,125	7,328125	4,1875	3,421875	,776144028883447	,903860766774555
122	6	3	4	2	3	0	0	0	1	1	1	1	6	10	6	10	5	3	5	2	3	4	7	3	7	10	10	10	10	3	3	4	4	4	3	3	4	3	3	2	3	6,5625	3,5	3,125	7,328125	4,1875	3,421875	,776144028883447	,903860766774555
122	7	3	4	2	3	0	0	0	1	1	1	1	7	10	4	8	4	7	4	4	6	4	3	3	9	10	9	10	10	2	5	5	5	4	4	4	4	4	4	2	3	6,5625	4,25	3,625	7,328125	4,1875	3,421875	,776144028883447	,903860766774555
122	8	3	4	2	3	0	0	0	1	1	1	1	8	10	4	10	3	4	6	3	4	5	7	5	8	10	10	10	10	4	4	4	4	3	3	3	2	3	2	3	3	6,8125	4	2,75	7,328125	4,1875	3,421875	,776144028883447	,903860766774555
123	1	1	3	2	3	0	0	0	1	2	1	0	1	10	3	7	7	8	7	10	7	7	4	8	10	2	0	10	5	5	2	3	6	1	2	2	2	1	2	3	2	6,5625	4	1,875	4,6328125	3,90625	2,390625	1,59604614007553	,611460488152283
123	2	1	3	2	3	0	0	0	1	2	1	0	2	10	4	5	7	7	5	7	7	8	2	8	8	0	0	10	5	6	4	3	5	1	4	4	1	3	3	5	4	5,8125	4,5	3,125	4,6328125	3,90625	2,390625	1,59604614007553	,611460488152283
123	3	1	3	2	3	0	0	0	1	2	1	0	3	8	5	5	7	7	7	7	7	5	3	5	8	0	0	10	5	6	4	3	5	1	3	3	1	2	1	3	3	5,5625	4,5	2,125	4,6328125	3,90625	2,390625	1,59604614007553	,611460488152283
123	4	1	3	2	3	0	0	0	1	2	1	0	4	8	3	0	5	5	4	7	5	5	0	3	9	0	0	10	5	3	3	3	4	1	3	3	1	3	1	3	3	4,3125	3,25	2,25	4,6328125	3,90625	2,390625	1,59604614007553	,611460488152283
123	5	1	3	2	3	0	0	0	1	2	1	0	5	10	0	3	5	5	1	4	1	5	1	3	10	0	0	9	5	3	4	4	5	1	3	2	1	1	1	3	2	3,875	4	1,75	4,6328125	3,90625	2,390625	1,59604614007553	,611460488152283
123	6	1	3	2	3	0	0	0	1	2	1	0	6	8	6	2	4	5	2	3	1	2	0	2	10	0	0	8	5	3	2	3	3	1	4	4	1	1	1	5	4	3,625	2,75	2,625	4,6328125	3,90625	2,390625	1,59604614007553	,611460488152283
123	7	1	3	2	3	0	0	0	1	2	1	0	7	5	0	2	5	0	0	0	0	0	0	0	3	0	0	6	5	4	4	4	4	1	5	5	1	1	1	5	5	1,625	4	3	4,6328125	3,90625	2,390625	1,59604614007553	,611460488152283
123	8	1	3	2	3	0	0	0	1	2	1	0	8	10	5	5	5	7	5	8	5	7	2	5	10	0	0	10	7	4	4	4	5	1	3	4	1	3	1	3	3	5,6875	4,25	2,375	4,6328125	3,90625	2,390625	1,59604614007553	,611460488152283
125	1	1	4	2	3	0	0	0	2			0	1	8	9	7	8	9	9	8	9	7	8	8	6	7	8	10	7	5	4	4	5	1	2	2	1	1	1	2	2	8	4,5	1,5	8,02083333333333	4	1,54166666666667	,219492786517765	,5
125	2	1	4	2	3	0	0	0	2			0	2	7	7	8	9	8	10	8	9	7	9	8	8	7	9	10	8	4	4	4	4	1	2	3	1	1	1	2	2	8,25	4	1,625	8,02083333333333	4	1,54166666666667	,219492786517765	,5
125	3	1	4	2	3	0	0	0	2			0	3	9	8	9	8	7	6	7	8	7	9	6	7	8	8	10	8	3	4	3	4	1	2	2	1	1	1	2	2	7,8125	3,5	1,5	8,02083333333333	4	1,54166666666667	,219492786517765	,5
125	4	1	4	2			0	0	2			0	4																																8,02083333333333	4	1,54166666666667	,219492786517765	,5
125	5	1	4	2			0	0	2			0	5																																8,02083333333333	4	1,54166666666667	,219492786517765	,5
125	6	1	4	2			0	0	2			0	6																																8,02083333333333	4	1,54166666666667	,219492786517765	,5
125	7	1	4	2			0	0	2			0	7																																8,02083333333333	4	1,54166666666667	,219492786517765	,5
125	8	1	4	2			0	0	2			0	8																																8,02083333333333	4	1,54166666666667	,219492786517765	,5
126	1	4	7	2	3	0	0	0	2			0	1	2	0	8	0	0	0	0	0	0	0	0	0	1	0	8	0	2	3	1	1	1	2	2	2	1	1	2	2	1,1875	1,75	1,625	1,640625	2,78125	2,328125	1,48194114376092	1,04742456257514
126	2	4	7	2	3	0	0	0	2			0	2	0	8	1	1	0	0	2	0	0	1	0	0	5	0	8	0	1	3	3	4	1	3	3	1	1	1	4	2	1,625	2,75	2	1,640625	2,78125	2,328125	1,48194114376092	1,04742456257514
126	3	4	7	2	3	0	0	0	2			0	3	0	1	9	2	0	0	1	0	0	1	0	1	0	0	5	0	2	2	4	2	1	4	3	2	2	2	2	3	1,25	2,5	2,375	1,640625	2,78125	2,328125	1,48194114376092	1,04742456257514
126	4	4	7	2	3	0	0	0	2			0	4	9	10	9	8	3	0	1	0	0	4	0	3	6	10	10	10	4	3	4	4	3	4	4	1	2	2	3	3	5,1875	3,75	2,75	1,640625	2,78125	2,328125	1,48194114376092	1,04742456257514
126	5	4	7	2	3	0	0	0	2			0	5	6	1	3	0	0	0	0	0	0	1	0	2	0	0	8	1	1	1	3	2	4	4	4	3	4	3	4	4	1,375	1,75	3,75	1,640625	2,78125	2,328125	1,48194114376092	1,04742456257514
126	6	4	7	2	3	0	0	0	2			0	6	3	0	0	1	0	0	0	0	0	0	0	0	0	0	1	0	1	2	2	2	2	4	4	1	2	1	3	2	,3125	1,75	2,375	1,640625	2,78125	2,328125	1,48194114376092	1,04742456257514
126	7	4	7	2	3	0	0	0	2			0	7	2	0	5	0	0	0	0	0	0	0	0	2	0	2	5	2	5	4	4	5	1	2	2	1	1	1	2	2	1,125	4,5	1,5	1,640625	2,78125	2,328125	1,48194114376092	1,04742456257514
126	8	4	7	2	3	0	0	0	2			0	8	5	0	4	0	0	0	1	0	0	0	0	0	1	0	5	1	4	3	4	3	2	2	3	3	1	2	2	3	1,0625	3,5	2,25	1,640625	2,78125	2,328125	1,48194114376092	1,04742456257514
127	1	3	6	2	3	0	0	0	2			0	1	7	9	3	1	0	0	6	0	0	6	1	7	10	2	9	2	2	6	5	4	1	2	2	1	1	1	2	2	3,9375	4,25	1,5	4,171875	3,96875	1,5625	,621193767216455	,880721092546978
127	2	3	6	2	3	0	0	0	2			0	2	8	9	4	4	7	0	8	0	6	7	0	8	10	0	10	5	5	6	5	4	1	1	1	2	1	1	1	2	5,375	5	1,25	4,171875	3,96875	1,5625	,621193767216455	,880721092546978
127	3	3	6	2	3	0	0	0	2			0	3	7	7	0	5	9	0	0	1	0	5	2	8	10	0	10	5	4	6	5	3	1	1	1	2	1	1	1	1	4,3125	4,5	1,125	4,171875	3,96875	1,5625	,621193767216455	,880721092546978
127	4	3	6	2	3	0	0	0	2			0	4	6	10	0	2	1	0	4	1	0	8	0	6	10	0	10	5	5	6	4	4	2	1	2	2	1	1	3	2	3,9375	4,75	1,75	4,171875	3,96875	1,5625	,621193767216455	,880721092546978
127	5	3	6	2	3	0	0	0	2			0	5	2	9	0	1	0	0	0	0	2	5	2	8	10	0	10	4	4	3	3	4	2	3	2	2	2	2	3	2	3,3125	3,5	2,25	4,171875	3,96875	1,5625	,621193767216455	,880721092546978
127	6	3	6	2	3	0	0	0	2			0	6	3	3	0	0	9	2	6	1	6	5	5	5	9	0	10	2	2	2	3	2	2	2	2	1	1	1	2	2	4,125	2,25	1,625	4,171875	3,96875	1,5625	,621193767216455	,880721092546978
127	7	3	6	2	3	0	0	0	2			0	7	2	4	0	1	6	0	7	1	1	5	1	8	10	1	10	3	5	4	4	3	1	1	1	2	1	1	3	2	3,75	4	1,5	4,171875	3,96875	1,5625	,621193767216455	,880721092546978
127	8	3	6	2	3	0	0	0	2			0	8	7	8	5	2	1	0	1	0	5	6	1	7	10	4	10	7	4	4	4	2	1	2	2	1	1	1	2	2	4,625	3,5	1,5	4,171875	3,96875	1,5625	,621193767216455	,880721092546978
128	1	2	3	1	3	0	0	0	2			0	1	0	3	6	3	0	0	1	0	1	5	1	4	8	9	6	0	1	5	4	5	4	3	3	1	4	4	3	3	2,9375	3,75	3,125	3,359375	3,78125	2,953125	1,32698217637939	,920379386060832
128	2	2	3	1	3	0	0	0	2			0	2	0	2	8	1	2	0	0	0	1	3	0	3	0	7	8	0	4	5	4	2	1	5	4	2	1	1	5	4	2,1875	3,75	2,875	3,359375	3,78125	2,953125	1,32698217637939	,920379386060832
128	3	2	3	1	3	0	0	0	2			0	3	0	1	2	5	0	0	2	1	0	3	4	3	8	1	2	0	1	4	3	3	2	2	3	2	2	2	3	3	2	2,75	2,375	3,359375	3,78125	2,953125	1,32698217637939	,920379386060832
128	4	2	3	1	3	0	0	0	2			0	4	10	1	1	0	1	0	1	1	2	6	1	8	2	3	10	7	5	6	5	6	5	5	5	4	5	4	5	5	3,375	5,5	4,75	3,359375	3,78125	2,953125	1,32698217637939	,920379386060832
128	5	2	3	1	3	0	0	0	2			0	5	6	2	3	4	0	0	3	1	1	1	1	3	1	3	7	7	4	5	5	5	2	2	2	3	2	2	2	3	2,6875	4,75	2,25	3,359375	3,78125	2,953125	1,32698217637939	,920379386060832
128	6	2	3	1	3	0	0	0	2			0	6	9	8	2	6	6	6	1	1	3	9	6	9	6	4	10	10	3	3	4	4	5	5	5	5	5	5	5	5	6	3,5	5	3,359375	3,78125	2,953125	1,32698217637939	,920379386060832
128	7	2	3	1	3	0	0	0	2			0	7	3	9	6	6	2	1	2	0	1	8	0	7	10	9	7	2	3	4	3	3	1	2	2	1	1	1	2	2	4,5625	3,25	1,5	3,359375	3,78125	2,953125	1,32698217637939	,920379386060832
128	8	2	3	1	3	0	0	0	2			0	8	3	5	3	1	4	0	0	0	0	3	5	4	8	9	5	0	2	4	3	3	1	2	2	2	1	1	2	3	3,125	3	1,75	3,359375	3,78125	2,953125	1,32698217637939	,920379386060832
129	1	2	4	2	3	0	0	0	1	2	2	0	1	8	6	8	5	7	4	3	4	4	4	6	8	10	0	8	5	2	2	1	1	2	5	5	5	2	4	5	4	5,625	1,5	4	3,71428571428571	2,60714285714286	2,82142857142857	1,70853294420347	1,3451854182691
129	2	2	4	2	3	0	0	0	1	2	2	0	2	6	7	10	0	6	6	0	8	6	0	8	9	10	0	8	4	2	3	2	2	2	2	2	3	1	1	1	2	5,5	2,25	1,75	3,71428571428571	2,60714285714286	2,82142857142857	1,70853294420347	1,3451854182691
129	3	2	4	2	3	0	0	0	1	2	2	0	3	3	7	9	0	4	6	1	7	8	0	6	8	10	0	6	1	2	3	1	1	1	2	2	3	1	1	2	2	4,75	1,75	1,75	3,71428571428571	2,60714285714286	2,82142857142857	1,70853294420347	1,3451854182691
129	4	2	4	2	3	0	0	0	1	2	2	0	4	1	2	9	0	0	4	6	7	9	0	0	8	10	0	10	0	2	2	2	1	2	2	3	5	1	1	2	2	4,125	1,75	2,25	3,71428571428571	2,60714285714286	2,82142857142857	1,70853294420347	1,3451854182691
129	5	2	4	2			0	0	1	2	2	0	5																																3,71428571428571	2,60714285714286	2,82142857142857	1,70853294420347	1,3451854182691
129	6	2	4	2	3	0	0	0	1	2	2	0	6	0	0	10	0	0	0	0	0	2	0	0	8	7	0	8	0	5	5	5	5	3	5	5	4	3	4	3	4	2,1875	5	3,875	3,71428571428571	2,60714285714286	2,82142857142857	1,70853294420347	1,3451854182691
129	7	2	4	2	3	0	0	0	1	2	2	0	7	2	1	9	0	0	5	0	0	0	0	0	9	6	0	7	0	4	4	5	3	3	4	4	4	1	2	4	3	2,4375	4	3,125	3,71428571428571	2,60714285714286	2,82142857142857	1,70853294420347	1,3451854182691
129	8	2	4	2	3	0	0	0	1	2	2	0	8	0	0	8	0	0	0	0	0	0	0	0	0	6	0	8	0	2	3	2	1	3	3	3	5	2	2	3	3	1,375	2	3	3,71428571428571	2,60714285714286	2,82142857142857	1,70853294420347	1,3451854182691
130	1	2	3	2	3	0	0	0	1	2	2	0	1	10	8	2	0	0	0	3	0	0	3	0	1	7	3	7	7	3	5	5	5	5	5	5	4	4	5	5	4	3,1875	4,5	4,625	2,9875	3,9	3,975	,980672600820478	1,09829413182444
130	2	2	3	2	3	0	0	0	1	2	2	0	2	10	7	2	4	0	0	3	1	0	2	0	3	7	7	7	9	3	5	5	6	5	5	5	2	3	5	5	5	3,875	4,75	4,375	2,9875	3,9	3,975	,980672600820478	1,09829413182444
130	3	2	3	2			0	0	1	2	2	0	3																																2,9875	3,9	3,975	,980672600820478	1,09829413182444
130	4	2	3	2	3	0	0	0	1	2	2	0	4	10	3	1	2	3	0	4	0	0	2	0	4	2	0	6	9	3	5	4	4	5	5	5	3	5	5	5	5	2,875	4	4,75	2,9875	3,9	3,975	,980672600820478	1,09829413182444
130	5	2	3	2			0	0	1	2	2	0	5																																2,9875	3,9	3,975	,980672600820478	1,09829413182444
130	6	2	3	2			0	0	1	2	2	0	6																																2,9875	3,9	3,975	,980672600820478	1,09829413182444
130	7	2	3	2	3	0	0	0	1	2	2	0	7	5	3	0	3	0	0	1	0	0	0	0	0	0	0	7	3	2	2	2	2	2	3	4	2	3	3	3	3	1,375	2	2,875	2,9875	3,9	3,975	,980672600820478	1,09829413182444
130	8	2	3	2	3	0	0	0	1	2	2	0	8	10	7	4	0	2	0	4	1	5	4	0	2	0	3	6	10	3	5	4	5	3	3	3	4	3	3	4	3	3,625	4,25	3,25	2,9875	3,9	3,975	,980672600820478	1,09829413182444
131	1	2	4	2	3	0	0	0	1	2	1	1	1	4	6	1	7	1	2	3	3	2	3	3	6	2	1	8	2	4	4	4	4	4	4	3	4	4	3	4	3	3,375	4	3,625	3,09821428571429	2,53571428571429	2,64285714285714	,627969137852521	,84691316246821
131	2	2	4	2	3	0	0	0	1	2	1	1	2	5	8	8	3	4	2	3	2	5	6	2	3	3	1	8	5	4	2	2	2	2	2	2	3	2	2	2	2	4,25	2,5	2,125	3,09821428571429	2,53571428571429	2,64285714285714	,627969137852521	,84691316246821
131	3	2	4	2	3	0	0	0	1	2	1	1	3	8	4	8	1	1	1	1	1	2	2	1	2	3	1	9	8	2	3	1	2	2	2	2	2	1	1	2	2	3,3125	2	1,75	3,09821428571429	2,53571428571429	2,64285714285714	,627969137852521	,84691316246821
131	4	2	4	2	3	0	0	0	1	2	1	1	4	7	3	2	4	1	0	1	0	1	3	1	3	2	0	8	6	2	2	1	1	3	3	3	3	4	4	3	3	2,625	1,5	3,25	3,09821428571429	2,53571428571429	2,64285714285714	,627969137852521	,84691316246821
131	5	2	4	2			0	0	1	2	1	1	5																																3,09821428571429	2,53571428571429	2,64285714285714	,627969137852521	,84691316246821
131	6	2	4	2	3	0	0	0	1	2	1	1	6	2	2	3	1	2	2	2	1	3	2	2	4	2	1	6	2	2	3	1	2	1	1	1	1	1	1	1	1	2,3125	2	1	3,09821428571429	2,53571428571429	2,64285714285714	,627969137852521	,84691316246821
131	7	2	4	2	3	0	0	0	1	2	1	1	7	3	4	2	1	1	1	5	1	1	5	3	6	2	1	8	3	3	4	2	4	1	5	5	5	5	5	5	5	2,9375	3,25	4,5	3,09821428571429	2,53571428571429	2,64285714285714	,627969137852521	,84691316246821
131	8	2	4	2	3	0	0	0	1	2	1	1	8	6	2	4	1	2	1	2	3	2	1	1	5	3	1	7	5	2	3	3	2	2	2	3	2	2	2	2	3	2,875	2,5	2,25	3,09821428571429	2,53571428571429	2,64285714285714	,627969137852521	,84691316246821
132	1	3	3	1	3	0	0	0	1	1	1	0	1	9	10	3	5	9	8	8	7	4	5	7	7	8	10	7	9	5	4	4	4	4	4	4	5	4	4	4	4	7,25	4,25	4,125	7,92857142857143	5,10714285714286	3,75	,823189752759119	,592613260221602
132	2	3	3	1	3	0	0	0	1	1	1	0	2	10	9	3	3	8	9	10	8	7	9	9	8	9	9	7	10	4	5	5	5	4	3	3	4	3	3	4	3	8	4,75	3,375	7,92857142857143	5,10714285714286	3,75	,823189752759119	,592613260221602
132	3	3	3	1	3	0	0	0	1	1	1	0	3	10	10	5	8	10	10	9	10	9	10	9	10	10	9	5	10	5	5	6	6	4	5	5	5	4	5	5	5	9	5,5	4,75	7,92857142857143	5,10714285714286	3,75	,823189752759119	,592613260221602
132	4	3	3	1	3	0	0	0	1	1	1	0	4	4	10	2	7	10	8	10	10	8	8	10	8	7	2	1	5	5	4	5	5	3	3	3	4	2	3	3	3	6,875	4,75	3	7,92857142857143	5,10714285714286	3,75	,823189752759119	,592613260221602
132	5	3	3	1	3	0	0	0	1	1	1	0	5	10	10	8	10	10	10	10	10	10	10	10	10	3	10	1	10	6	6	6	6	5	3	3	4	4	5	4	4	8,875	6	4	7,92857142857143	5,10714285714286	3,75	,823189752759119	,592613260221602
132	6	3	3	1	3	0	0	0	1	1	1	0	6	8	10	2	6	10	10	10	10	10	6	10	10	7	6	1	1	5	5	6	6	3	3	3	4	2	3	3	3	7,3125	5,5	3	7,92857142857143	5,10714285714286	3,75	,823189752759119	,592613260221602
132	7	3	3	1	3	0	0	0	1	1	1	0	7	7	10	6	10	10	10	10	10	8	5	10	10	8	10	3	4	5	5	5	5	3	3	3	5	5	5	4	4	8,1875	5	4	7,92857142857143	5,10714285714286	3,75	,823189752759119	,592613260221602
132	8	3	3	1			0	0	1	1	1	0	8																																7,92857142857143	5,10714285714286	3,75	,823189752759119	,592613260221602
133	1	2	6	2	3	0	0	0	1	2	1	0	1	6	5	9	4	7	4	5	8	9	3	10	5	6	1	7	1	6	5	4	5	4	3	4	3	4	4	4	4	5,625	5	3,75	5,828125	5,1875	3,234375	,653587285131614	,372011904571422
133	2	2	6	2	3	0	0	0	1	2	1	0	2	7	5	8	2	2	5	6	4	5	2	6	4	9	2	6	3	5	5	6	4	4	5	5	2	5	3	5	4	4,75	5	4,125	5,828125	5,1875	3,234375	,653587285131614	,372011904571422
133	3	2	6	2	3	0	0	0	1	2	1	0	3	6	4	7	3	6	4	6	6	5	3	5	4	9	2	6	6	5	5	5	5	3	4	4	3	3	2	3	3	5,125	5	3,125	5,828125	5,1875	3,234375	,653587285131614	,372011904571422
133	4	2	6	2	3	0	0	0	1	2	1	0	4	7	7	6	4	8	7	9	8	7	5	6	9	8	2	6	3	6	6	6	6	4	4	5	1	3	3	4	4	6,375	6	3,5	5,828125	5,1875	3,234375	,653587285131614	,372011904571422
133	5	2	6	2	3	0	0	0	1	2	1	0	5	5	7	8	6	5	4	8	7	7	7	5	6	9	2	7	2	5	5	5	5	4	5	5	4	4	4	5	5	5,9375	5	4,5	5,828125	5,1875	3,234375	,653587285131614	,372011904571422
133	6	2	6	2	3	0	0	0	1	2	1	0	6	5	7	7	2	7	7	7	6	8	5	4	7	10	2	6	4	5	5	5	5	4	3	3	2	3	3	2	2	5,875	5	2,75	5,828125	5,1875	3,234375	,653587285131614	,372011904571422
133	7	2	6	2	3	0	0	0	1	2	1	0	7	4	8	7	4	7	8	8	6	8	7	3	7	10	1	8	3	5	6	5	6	2	2	3	2	2	2	2	2	6,1875	5,5	2,125	5,828125	5,1875	3,234375	,653587285131614	,372011904571422
133	8	2	6	2	3	0	0	0	1	2	1	0	8	8	8	8	6	7	10	8	6	8	7	5	7	10	2	5	3	5	5	5	5	2	2	2	2	2	2	2	2	6,75	5	2	5,828125	5,1875	3,234375	,653587285131614	,372011904571422
135	1	2	1	1	3	0	0	0	2			0	1	8	10	10	1	8	10	10	10	10	5	10	10	1	6	10	1	6	6	3	6	1	2	2	2	2	1	2	2	7,5	5,25	1,75	7,5625	5,66666666666667	1,5	,534000234082346	,381881307912987
135	2	2	1	1			0	0	2			0	2																																7,5625	5,66666666666667	1,5	,534000234082346	,381881307912987
135	3	2	1	1	3	0	0	0	2			0	3	10	10	8	1	8	10	9	10	10	2	10	10	1	6	7	1	6	6	5	6	1	2	2	1	1	1	1	2	7,0625	5,75	1,375	7,5625	5,66666666666667	1,5	,534000234082346	,381881307912987
135	4	2	1	1			0	0	2			0	4																																7,5625	5,66666666666667	1,5	,534000234082346	,381881307912987
135	5	2	1	1			0	0	2			0	5																																7,5625	5,66666666666667	1,5	,534000234082346	,381881307912987
135	6	2	1	1	3	0	0	0	2			0	6	9	10	9	8	10	10	10	9	8	7	10	8	5	7	9	1	6	6	6	6	1	2	1	1	1	1	2	2	8,125	6	1,375	7,5625	5,66666666666667	1,5	,534000234082346	,381881307912987
135	7	2	1	1			0	0	2			0	7																																7,5625	5,66666666666667	1,5	,534000234082346	,381881307912987
135	8	2	1	1			0	0	2			0	8																																7,5625	5,66666666666667	1,5	,534000234082346	,381881307912987
136	1	4	2	2	3	0	0	0	2			1	1	9	9	1	9	8	8	9	9	9	9	8	9	9	7	9	9	5	6	6	4	1	3	2	2	2	2	3	2	8,1875	5,25	2,125	7,55357142857143	4,60714285714286	2,25	,680292304121999	,674801558131828
136	2	4	2	2	3	0	0	0	2			1	2	8	8	3	4	9	10	9	10	8	10	8	9	10	8	10	4	4	6	6	6	1	3	4	2	1	2	5	2	8	5,5	2,5	7,55357142857143	4,60714285714286	2,25	,680292304121999	,674801558131828
136	3	4	2	2	3	0	0	0	2			1	3	7	8	3	6	8	8	9	9	8	8	7	10	10	8	9	7	5	4	4	5	3	4	4	3	1	2	5	2	7,8125	4,5	3	7,55357142857143	4,60714285714286	2,25	,680292304121999	,674801558131828
136	4	4	2	2	3	0	0	0	2			1	4	10	7	2	10	9	9	8	9	9	10	7	8	9	7	10	5	5	5	4	5	2	3	3	2	2	2	4	2	8,0625	4,75	2,5	7,55357142857143	4,60714285714286	2,25	,680292304121999	,674801558131828
136	5	4	2	2	3	0	0	0	2			1	5	6	9	4	9	9	8	8	8	7	10	8	5	3	8	10	4	6	5	4	4	2	2	4	2	2	2	5	2	7,25	4,75	2,625	7,55357142857143	4,60714285714286	2,25	,680292304121999	,674801558131828
136	6	4	2	2	3	0	0	0	2			1	6	7	8	4	8	9	9	8	9	9	9	4	8	4	8	9	4	4	5	4	2	1	2	3	1	1	1	2	1	7,3125	3,75	1,5	7,55357142857143	4,60714285714286	2,25	,680292304121999	,674801558131828
136	7	4	2	2	3	0	0	0	2			1	7	9	9	3	6	5	4	4	2	5	7	6	8	9	6	10	7	4	5	4	2	1	2	2	1	1	1	2	2	6,25	3,75	1,5	7,55357142857143	4,60714285714286	2,25	,680292304121999	,674801558131828
136	8	4	2	2			0	0	2			1	8																																7,55357142857143	4,60714285714286	2,25	,680292304121999	,674801558131828
137	1	1	5	2	3	0	0	0	2			0	1	7	9	2	4	4	8	9	8	6	4	7	6	2	0	10	10	2	4	2	4	4	5	5	3	4	4	5	4	6	3	4,25	5,125	3,75	3,95833333333333	,907864940395872	,901387818865997
137	2	1	5	2	3	0	0	0	2			0	2	10	2	2	2	3	6	7	7	7	5	7	5	0	0	10	10	2	5	3	4	2	5	5	2	2	2	5	4	5,1875	3,5	3,375	5,125	3,75	3,95833333333333	,907864940395872	,901387818865997
137	3	1	5	2	3	0	0	0	2			0	3	9	3	0	1	0	4	6	8	6	3	7	2	0	0	10	8	5	5	4	5	4	5	5	3	4	4	5	4	4,1875	4,75	4,25	5,125	3,75	3,95833333333333	,907864940395872	,901387818865997
137	4	1	5	2			0	0	2			0	4																																5,125	3,75	3,95833333333333	,907864940395872	,901387818865997
137	5	1	5	2			0	0	2			0	5																																5,125	3,75	3,95833333333333	,907864940395872	,901387818865997
137	6	1	5	2			0	0	2			0	6																																5,125	3,75	3,95833333333333	,907864940395872	,901387818865997
137	7	1	5	2			0	0	2			0	7																																5,125	3,75	3,95833333333333	,907864940395872	,901387818865997
137	8	1	5	2			0	0	2			0	8																																5,125	3,75	3,95833333333333	,907864940395872	,901387818865997
138	1	2	6	2	3	0	0	0	2			0	1	7	6	5	5	9	8	8	10	9	4	7	5	3	9	7	9	5	4	3	5	4	4	5	2	1	2	3	3	6,9375	4,25	3	5,390625	3,6875	2,875	1,87317619633071	,515388203202208
138	2	2	6	2	3	0	0	0	2			0	2	5	3	6	3	6	6	5	5	2	2	3	3	7	5	2	2	3	3	4	3	3	3	4	5	1	1	5	4	4,0625	3,25	3,25	5,390625	3,6875	2,875	1,87317619633071	,515388203202208
138	3	2	6	2	3	0	0	0	2			0	3	0	5	4	1	3	3	5	7	2	1	5	7	2	7	3	1	3	2	4	4	3	3	4	1	1	1	5	3	3,5	3,25	2,625	5,390625	3,6875	2,875	1,87317619633071	,515388203202208
138	4	2	6	2			0	0	2			0	4																																5,390625	3,6875	2,875	1,87317619633071	,515388203202208
138	5	2	6	2	3	0	0	0	2			0	5	8	5	8	2	8	9	9	9	5	2	7	8	8	9	9	7	4	4	4	4	3	4	4	1	2	1	3	3	7,0625	4	2,625	5,390625	3,6875	2,875	1,87317619633071	,515388203202208
138	6	2	6	2			0	0	2			0	6																																5,390625	3,6875	2,875	1,87317619633071	,515388203202208
138	7	2	6	2			0	0	2			0	7																																5,390625	3,6875	2,875	1,87317619633071	,515388203202208
138	8	2	6	2			0	0	2			0	8																																5,390625	3,6875	2,875	1,87317619633071	,515388203202208
139	1	1	3	2	3	0	1	,125	1	2	2	0	1	9	8	5	6	8	6	7	7	5	7	7	9	10	5	10	5	6	4	6	6	3	4	4	1	4	2	4	3	7,125	5,5	3,125	6,1484375	5,125	2,34375	1,62875167881725	,654653670707977
139	2	1	3	2	3	0	1	,125	1	2	2	0	2	9	6	5	8	8	6	7	9	8	8	6	9	10	2	10	7	6	5	5	6	4	3	4	1	3	2	4	3	7,375	5,5	3	6,1484375	5,125	2,34375	1,62875167881725	,654653670707977
139	3	1	3	2	6	1	1	,125	1	2	2	0	3	10	10	6	5	8	3	7	8	9	8	9	9	10	4	10	6	5	6	5	6	3	3	4	1	2	1	3	2	7,625	5,5	2,375	6,1484375	5,125	2,34375	1,62875167881725	,654653670707977
139	4	1	3	2	3	0	1	,125	1	2	2	0	4	6	6	4	4	4	4	5	4	6	4	6	7	10	2	10	7	3	4	4	6	2	2	2	1	2	1	4	3	5,5625	4,25	2,125	6,1484375	5,125	2,34375	1,62875167881725	,654653670707977
139	5	1	3	2	3	0	1	,125	1	2	2	0	5	6	8	3	7	8	7	8	7	8	7	5	9	10	7	10	4	5	5	6	6	2	2	2	1	1	2	3	3	7,125	5,5	2	6,1484375	5,125	2,34375	1,62875167881725	,654653670707977
139	6	1	3	2	3	0	1	,125	1	2	2	0	6	3	4	3	1	3	2	1	1	2	1	2	4	6	2	5	2	3	4	4	5	2	3	3	1	3	2	3	3	2,625	4	2,5	6,1484375	5,125	2,34375	1,62875167881725	,654653670707977
139	7	1	3	2	3	0	1	,125	1	2	2	0	7	2	7	7	5	4	3	8	7	7	8	5	8	10	4	10	2	5	6	6	6	1	2	1	1	1	1	1	1	6,0625	5,75	1,125	6,1484375	5,125	2,34375	1,62875167881725	,654653670707977
139	8	1	3	2	3	0	1	,125	1	2	2	0	8	8	5	2	6	5	2	7	6	6	7	3	7	10	1	10	6	5	5	5	5	2	3	3	1	3	2	3	3	5,6875	5	2,5	6,1484375	5,125	2,34375	1,62875167881725	,654653670707977
140	1	3	7	3	3	0	0	0	2			0	1	0	0	0	0	0	0	0	7	2	0	7	4	10	0	10	0	4	5	5	5	1	3	2	5	1	1	3	3	2,5	4,75	2,375	3,078125	3,78125	2,265625	1,565800086446	,976852635471989
140	2	3	7	3	3	0	0	0	2			0	2	0	0	0	0	1	2	1	6	2	2	3	4	10	0	7	0	3	3	3	4	1	3	2	5	1	1	3	3	2,375	3,25	2,375	3,078125	3,78125	2,265625	1,565800086446	,976852635471989
140	3	3	7	3	3	0	0	0	2			0	3	3	4	0	0	10	6	10	10	10	2	10	6	10	0	6	0	6	5	2	5	1	3	3	5	1	2	3	3	5,4375	4,5	2,625	3,078125	3,78125	2,265625	1,565800086446	,976852635471989
140	4	3	7	3	3	0	0	0	2			0	4	0	5	3	0	10	7	10	9	7	0	7	7	10	0	9	0	6	5	3	6	1	3	2	5	1	3	3	2	5,25	5	2,5	3,078125	3,78125	2,265625	1,565800086446	,976852635471989
140	5	3	7	3	3	0	0	0	2			0	5	0	8	0	0	6	3	6	3	4	0	6	7	10	0	7	0	4	4	3	5	1	3	2	5	1	1	3	2	3,75	4	2,25	3,078125	3,78125	2,265625	1,565800086446	,976852635471989
140	6	3	7	3	3	0	0	0	2			0	6	0	3	0	0	1	1	1	0	1	0	1	2	8	0	4	0	3	3	2	3	1	3	2	4	1	1	2	2	1,375	2,75	2	3,078125	3,78125	2,265625	1,565800086446	,976852635471989
140	7	3	7	3	3	0	0	0	2			0	7	0	7	0	0	0	0	3	0	1	0	0	7	9	0	10	0	4	5	3	3	1	3	2	4	1	1	2	2	2,3125	3,75	2	3,078125	3,78125	2,265625	1,565800086446	,976852635471989
140	8	3	7	3	3	0	0	0	2			0	8	5	0	0	0	0	0	1	0	0	0	1	4	8	0	7	0	2	2	3	2	1	3	2	3	1	1	4	1	1,625	2,25	2	3,078125	3,78125	2,265625	1,565800086446	,976852635471989
141	1	3	4	1	3	0	0	0	2			0	1	7	8	10	8	7	10	10	8	9	3	8	1	1	7	7	1	5	5	3	6	2	4	3	2	1	1	3	3	6,5625	4,75	2,375	5,41666666666667	5,16666666666667	2,83333333333333	1,12557855493667	,381881307912987
141	2	3	4	1	3	0	0	0	2			0	2	2	3	3	0	7	7	9	9	9	0	8	0	4	2	6	0	5	6	4	6	1	3	4	2	1	1	3	3	4,3125	5,25	2,25	5,41666666666667	5,16666666666667	2,83333333333333	1,12557855493667	,381881307912987
141	3	3	4	1			0	0	2			0	3																																5,41666666666667	5,16666666666667	2,83333333333333	1,12557855493667	,381881307912987
141	4	3	4	1			0	0	2			0	4																																5,41666666666667	5,16666666666667	2,83333333333333	1,12557855493667	,381881307912987
141	5	3	4	1			0	0	2			0	5																																5,41666666666667	5,16666666666667	2,83333333333333	1,12557855493667	,381881307912987
141	6	3	4	1			0	0	2			0	6																																5,41666666666667	5,16666666666667	2,83333333333333	1,12557855493667	,381881307912987
141	7	3	4	1			0	0	2			0	7																																5,41666666666667	5,16666666666667	2,83333333333333	1,12557855493667	,381881307912987
141	8	3	4	1	3	0	0	0	2			0	8	2	0	4	0	10	10	10	10	10	0	10	0	10	0	10	0	6	6	4	6	5	5	5	3	3	1	5	4	5,375	5,5	3,875	5,41666666666667	5,16666666666667	2,83333333333333	1,12557855493667	,381881307912987
143	1	3	2	1	3	0	0	0	1	1	2	0	1	4	10	10	10	5	3	7	5	7	8	8	6	4	10	10	0	4	4	4	6	4	5	5	5	4	5	4	5	6,6875	4,5	4,625	6,76785714285714	5,57142857142857	4,83928571428571	,246629059230949	,494011760029677
143	2	3	2	1	3	0	0	0	1	1	2	0	2	1	8	10	10	6	6	5	6	7	8	5	10	10	10	10	0	5	5	6	6	5	5	5	5	5	5	5	5	7	5,5	5	6,76785714285714	5,57142857142857	4,83928571428571	,246629059230949	,494011760029677
143	3	3	2	1	3	0	0	0	1	1	2	0	3	2	10	10	10	5	6	8	6	8	9	7	7	5	10	10	0	5	6	6	6	5	5	5	5	5	5	5	5	7,0625	5,75	5	6,76785714285714	5,57142857142857	4,83928571428571	,246629059230949	,494011760029677
143	4	3	2	1	3	0	0	0	1	1	2	0	4	2	8	10	10	7	3	6	4	10	8	5	7	4	10	10	2	6	5	6	6	5	5	5	5	5	5	5	5	6,625	5,75	5	6,76785714285714	5,57142857142857	4,83928571428571	,246629059230949	,494011760029677
143	5	3	2	1	3	0	0	0	1	1	2	0	5	3	8	10	6	5	2	9	6	7	7	7	8	4	10	10	2	6	6	6	6	5	5	5	5	5	5	5	5	6,5	6	5	6,76785714285714	5,57142857142857	4,83928571428571	,246629059230949	,494011760029677
143	6	3	2	1	3	0	0	0	1	1	2	0	6	2	9	10	9	7	3	6	5	9	8	10	8	4	10	10	2	5	6	6	6	5	5	5	4	5	5	5	5	7	5,75	4,875	6,76785714285714	5,57142857142857	4,83928571428571	,246629059230949	,494011760029677
143	7	3	2	1	3	0	0	0	1	1	2	0	7	2	10	10	8	5	5	5	6	8	8	5	7	3	10	10	2	6	5	6	6	5	4	5	5	4	4	4	4	6,5	5,75	4,375	6,76785714285714	5,57142857142857	4,83928571428571	,246629059230949	,494011760029677
143	8	3	2	1			0	0	1	1	2	0	8																																6,76785714285714	5,57142857142857	4,83928571428571	,246629059230949	,494011760029677
144	1	2	6	1	3	0	0	0	2			0	1	0	1	10	0	6	5	7	7	5	0	7	0	0	10	2	0	5	4	4	3	1	2	3	3	3	1	2	2	3,75	4	2,125	2,4140625	3,21875	1,640625	,851035018479599	1,00389865026306
144	2	2	6	1	3	0	0	0	2			0	2	0	0	2	0	5	6	6	6	7	0	6	1	1	9	2	0	3	4	3	3	1	2	2	2	1	1	2	2	3,1875	3,25	1,625	2,4140625	3,21875	1,640625	,851035018479599	1,00389865026306
144	3	2	6	1	3	0	0	0	2			0	3	1	0	3	0	1	1	2	2	3	0	2	1	0	7	2	2	3	3	2	2	1	1	1	1	1	1	1	2	1,6875	2,5	1,125	2,4140625	3,21875	1,640625	,851035018479599	1,00389865026306
144	4	2	6	1	3	0	0	0	2			0	4	1	0	3	0	0	2	1	1	2	0	1	0	0	7	1	0	2	3	3	2	1	1	2	1	1	1	2	1	1,1875	2,5	1,25	2,4140625	3,21875	1,640625	,851035018479599	1,00389865026306
144	5	2	6	1	3	0	0	0	2			0	5	5	2	8	0	1	1	0	1	1	0	1	0	0	7	1	5	4	3	2	1	1	2	2	2	1	2	2	2	2,0625	2,5	1,75	2,4140625	3,21875	1,640625	,851035018479599	1,00389865026306
144	6	2	6	1	3	0	0	0	2			0	6	2	2	7	0	1	1	2	2	3	0	1	0	0	7	3	3	2	2	2	2	1	2	2	1	1	1	2	2	2,125	2	1,5	2,4140625	3,21875	1,640625	,851035018479599	1,00389865026306
144	7	2	6	1	3	0	0	0	2			0	7	4	3	7	0	4	3	5	1	5	0	2	0	3	7	2	3	4	4	4	5	1	3	3	1	1	1	3	3	3,0625	4,25	2	2,4140625	3,21875	1,640625	,851035018479599	1,00389865026306
144	8	2	6	1	3	0	0	0	2			0	8	0	2	3	0	5	3	4	3	4	0	3	0	2	4	2	1	5	5	4	5	1	2	3	1	1	1	2	3	2,25	4,75	1,75	2,4140625	3,21875	1,640625	,851035018479599	1,00389865026306
145	1	2	4	2	3	0	0	0	2			0	1	5	2	1	4	1	1	6	3	3	0	0	4	7	0	8	4	5	4	4	4	1	2	2	2	1	1	2	2	3,0625	4,25	1,625	4,8203125	4,5	2,546875	1,07031657324564	,612372435695794
145	2	2	4	2	3	0	0	0	2			0	2	4	0	0	7	2	0	7	5	5	0	2	6	7	0	8	4	4	6	4	5	1	2	2	3	2	2	3	2	3,5625	4,75	2,125	4,8203125	4,5	2,546875	1,07031657324564	,612372435695794
145	3	2	4	2	3	0	0	0	2			0	3	10	8	4	5	3	0	6	3	5	4	3	4	4	0	9	0	4	6	6	6	2	3	3	2	2	2	4	3	4,25	5,5	2,625	4,8203125	4,5	2,546875	1,07031657324564	,612372435695794
145	4	2	4	2	3	0	0	0	2			0	4	10	5	1	7	5	4	6	6	7	6	7	5	8	0	9	5	1	5	5	4	2	2	2	2	2	2	4	3	5,6875	3,75	2,375	4,8203125	4,5	2,546875	1,07031657324564	,612372435695794
145	5	2	4	2	3	0	0	0	2			0	5	10	4	1	7	2	2	7	3	4	8	5	8	7	0	10	5	2	5	5	5	2	3	3	2	2	2	4	3	5,1875	4,25	2,625	4,8203125	4,5	2,546875	1,07031657324564	,612372435695794
145	6	2	4	2	3	0	0	0	2			0	6	8	7	1	6	4	2	8	5	5	7	3	7	7	0	10	3	3	6	6	5	2	4	4	3	3	2	5	4	5,1875	5	3,375	4,8203125	4,5	2,546875	1,07031657324564	,612372435695794
145	7	2	4	2	3	0	0	0	2			0	7	10	7	1	6	5	3	8	5	7	5	5	6	10	0	9	4	2	6	6	5	4	4	4	3	5	4	4	3	5,6875	4,75	3,875	4,8203125	4,5	2,546875	1,07031657324564	,612372435695794
145	8	2	4	2	3	0	0	0	2			0	8	9	3	5	1	7	7	8	8	8	3	8	7	7	0	9	5	2	4	5	4	1	2	2	2	1	2	2	2	5,9375	3,75	1,75	4,8203125	4,5	2,546875	1,07031657324564	,612372435695794
147	1	4	2	2	3	0	0	0	2			0	1	2	8	1	1	3	2	3	10	3	1	7	10	3	0	8	2	4	5	5	6	4	5	5	5	5	5	3	3	4	5	4,375	3	4,05	2,95	1,18832208386447	,715891053163818
147	2	4	2	2			0	0	2			0	2																																3	4,05	2,95	1,18832208386447	,715891053163818
147	3	4	2	2	3	0	0	0	2			0	3	9	1	0	0	2	1	2	1	2	0	1	6	10	0	8	0	3	5	5	3	2	2	2	5	2	2	2	2	2,6875	4	2,375	3	4,05	2,95	1,18832208386447	,715891053163818
147	4	4	2	2	3	0	0	0	2			0	4	6	5	4	1	4	4	4	4	3	1	6	7	3	0	7	5	4	5	4	4	5	3	3	5	5	5	3	4	4	4,25	4,125	3	4,05	2,95	1,18832208386447	,715891053163818
147	5	4	2	2	3	0	0	0	2			0	5	2	1	0	0	1	1	0	1	1	0	1	1	0	1	7	1	2	4	2	4	3	2	2	3	2	3	3	3	1,125	3	2,625	3	4,05	2,95	1,18832208386447	,715891053163818
147	6	4	2	2	3	0	0	0	2			0	6	6	1	2	1	4	1	2	2	6	1	1	10	3	1	9	1	4	4	4	4	1	1	1	2	1	2	1	1	3,1875	4	1,25	3	4,05	2,95	1,18832208386447	,715891053163818
147	7	4	2	2			0	0	2			0	7																																3	4,05	2,95	1,18832208386447	,715891053163818
147	8	4	2	2			0	0	2			0	8																																3	4,05	2,95	1,18832208386447	,715891053163818
152	1	2	4	2	3	0	1	,125	2			0	1	8	6	5	6	9	9	5	10	10	10	10	9	8	9	10	7	6	5	6	5	4	2	3	5	1	4	3	3	8,1875	5,5	3,125	8,2421875	5,375	2,890625	,438694161078405	,353553390593274
152	2	2	4	2	3	0	1	,125	2			0	2	10	6	8	7	7	10	6	9	10	6	10	8	7	8	10	10	4	6	6	5	3	2	2	5	1	4	3	3	8,25	5,25	2,875	8,2421875	5,375	2,890625	,438694161078405	,353553390593274
152	3	2	4	2	3	0	1	,125	2			0	3	10	9	7	7	7	10	9	10	10	8	10	6	7	7	10	7	6	6	5	6	4	3	3	4	1	2	3	3	8,375	5,75	2,875	8,2421875	5,375	2,890625	,438694161078405	,353553390593274
152	4	2	4	2	3	0	1	,125	2			0	4	10	8	7	6	9	10	8	10	8	7	10	8	7	9	10	10	5	6	6	5	5	4	4	5	3	5	4	4	8,5625	5,5	4,25	8,2421875	5,375	2,890625	,438694161078405	,353553390593274
152	5	2	4	2	3	0	1	,125	2			0	5	9	8	9	7	9	10	10	10	10	9	9	7	8	9	10	10	4	6	6	6	3	3	3	5	1	4	3	3	9	5,5	3,125	8,2421875	5,375	2,890625	,438694161078405	,353553390593274
152	6	2	4	2	3	0	1	,125	2			0	6	9	9	9	8	8	9	8	10	8	6	9	9	6	7	9	7	5	6	6	6	1	2	2	2	1	2	2	2	8,1875	5,75	1,75	8,2421875	5,375	2,890625	,438694161078405	,353553390593274
152	7	2	4	2	3	0	1	,125	2			0	7	7	7	7	6	7	10	9	9	7	7	8	6	4	9	10	8	4	6	5	4	1	1	2	3	1	3	2	2	7,5625	4,75	1,875	8,2421875	5,375	2,890625	,438694161078405	,353553390593274
152	8	2	4	2	2	1	1	,125	2			0	8	7	7	8	7	6	10	9	7	9	7	9	8	6	8	9	8	5	6	5	4	3	3	3	4	1	4	4	4	7,8125	5	3,25	8,2421875	5,375	2,890625	,438694161078405	,353553390593274
[truncated: 22 more columns]
